# Supplementary material for: Bis(2-cyclo­hexyl­imino­methyl-4,6-disulfanylphenolato)nickel(II) acetonitrile solvate
Source: Acta Crystallogr Sect E Struct Rep Online. 2009 Aug 22;65(Pt 9):m1113. doi: 10.1107/S1600536809032425 (PMC2970037; doi:10.1107/S1600536809032425)
Supplement: Supplementary file 1 [file e-65-m1113-sup1.cif]

##############################################################################
###                                                                        ###
###        Electronic paper (Acta Crystallographica Section E)             ###
###                                                                        ###
##############################################################################
#                                                                            #
# This CIF contains the data in a paper accepted for publication in Acta     #
# Crystallographica Section E. It conforms to the requirements of Notes      #
# for Authors for Section E, and has been peer reviewed under the auspices   #
# of the IUCr Commission on Journals.                                        #
#                                                                            #
# Full details of the Crystallographic Information File format               #
# are given in the paper "The Crystallographic Information File (CIF):       #
# a New Standard Archive File for Crystallography" by S. R. Hall, F. H.      #
# Allen and I. D. Brown [Acta Cryst. (1991), A47, 655-685].                  #
#                                                                            #
# The current version of the core CIF dictionary is obtainable from          #
# ftp://ftp.iucr.org/pub/cif_core.dic. The current version number is 2.4.    #
#                                                                            #
# Software is freely available for graphical display of the structure(s) in  #
# this CIF.  For information consult the CIF home page http://www.iucr.org/  #
# cif/home.html                                                              #
#                                                                            #
# This file may be used for bona fide research purposes within the           #
# scientific community so long as proper attribution is given to the journal # 
# article from which it was obtained.                                        #
#                                                                            #
##############################################################################
                                             
data_global
_audit_creation_method     'form.cif (version 2.0)'
_journal_data_validation_number     ?
_journal_date_recd_electronic     2009-08-14
_journal_date_accepted     2009-08-15
_journal_name_full     'Acta Crystallographica, Section E'
_journal_year     2009
_journal_volume     65
_journal_issue      9
_journal_page_first     m1113
_journal_page_last     m1113
_journal_paper_category     QM
_journal_coeditor_code     HB5049
_publ_contact_author_name     'Zeng, Qing-Fu'
_publ_contact_author_address
;
Engineering Research Center for Clean Production of Textile Dyeing and Printing
Ministry of Education
Wuhan 430073
People's Republic of China
;
_publ_contact_author_email     'qfzeng@wuse.edu.cn'
_publ_contact_author_fax     '0086-27-87611779'
_publ_contact_author_phone     '0086-27-87611779'
_publ_section_title
;
Bis(2-cyclohexyliminomethyl-4,6-disulfanylphenolato)nickel(II) acetonitrile
solvate
;
loop_
    _publ_author_name
    _publ_author_address
    'Wang, Qiang'
;
Engineering Research Center for Clean Production of Textile Dyeing and Printing
Ministry of Education
Wuhan 430073
People's Republic of China
;
    'Hou, Jian'
;
Engineering Research Center for Clean Production of Textile Dyeing and Printing
Ministry of Education
Wuhan 430073
People's Republic of China
;
    'Huang, Peng'
;
Engineering Research Center for Clean Production of Textile Dyeing and Printing
Ministry of Education
Wuhan 430073
People's Republic of China
;
    'Zeng, Qing-Fu'
;
Engineering Research Center for Clean Production of Textile Dyeing and Printing
Ministry of Education
Wuhan 430073
People's Republic of China
;
data_I
_audit_creation_method     SHELXL-97
_chemical_name_systematic
;
Bis(2-cyclohexyliminomethyl-4,6-disulfanylphenolato)nickel(II)
acetonitrile solvate
;
_chemical_name_common     ?
_chemical_formula_moiety     'C26 H34 N2 Ni O2 S4, C2 H3 N'
_chemical_formula_sum     'C28 H35 N3 Ni O2 S4'
_chemical_formula_iupac     '[Ni (C13 H16 N O S2)2], C2 H3 N'
_chemical_formula_weight     632.54
_chemical_melting_point     ?
_symmetry_cell_setting     monoclinic
_symmetry_space_group_name_H-M     'P 21/n'
_symmetry_space_group_name_Hall     '-P 2yn'
loop_
    _symmetry_equiv_pos_as_xyz
    'x, y, z'
    '-x+1/2, y+1/2, -z+1/2'
    '-x, -y, -z'
    'x-1/2, -y-1/2, z-1/2'
_cell_length_a     9.483(2)
_cell_length_b     15.879(4)
_cell_length_c     20.335(4)
_cell_angle_alpha     90.00
_cell_angle_beta     94.100(10)
_cell_angle_gamma     90.00
_cell_volume     3054.2(12)
_cell_formula_units_Z     4
_cell_measurement_reflns_used     25
_cell_measurement_theta_min     9
_cell_measurement_theta_max     12
_cell_measurement_temperature     296(2)
_exptl_crystal_description     block
_exptl_crystal_colour     green
_exptl_crystal_size_max     0.35
_exptl_crystal_size_mid     0.27
_exptl_crystal_size_min     0.22
_exptl_crystal_density_diffrn     1.376
_exptl_crystal_density_meas     ?
_exptl_crystal_density_method     'not measured'
_exptl_crystal_F_000     1328
_exptl_absorpt_coefficient_mu     0.938
_exptl_absorpt_correction_type     psi-scan
_exptl_absorpt_process_details     '(North <i>et al.</i>,  1968)'
_exptl_absorpt_correction_T_min     0.735
_exptl_absorpt_correction_T_max     0.820
_exptl_special_details
;
;
_diffrn_ambient_temperature     296(2)
_diffrn_radiation_type     MoK\a
_diffrn_radiation_wavelength     0.71073
_diffrn_radiation_source     'fine-focus sealed tube'
_diffrn_radiation_monochromator     graphite
_diffrn_measurement_device_type     'Enraf--Nonius CAD-4'
_diffrn_measurement_method     \w/2\q
_diffrn_detector_area_resol_mean     ?
_diffrn_reflns_number     15868
_diffrn_reflns_av_R_equivalents     0.0272
_diffrn_reflns_av_sigmaI/netI     0.0295
_diffrn_reflns_theta_min     1.63
_diffrn_reflns_theta_max     25.00
_diffrn_reflns_theta_full     25.00
_diffrn_measured_fraction_theta_max     1.000
_diffrn_measured_fraction_theta_full     1.000
_diffrn_reflns_limit_h_min     -11
_diffrn_reflns_limit_h_max     11
_diffrn_reflns_limit_k_min     -13
_diffrn_reflns_limit_k_max     18
_diffrn_reflns_limit_l_min     -24
_diffrn_reflns_limit_l_max     22
_diffrn_standards_number     0
_diffrn_standards_interval_count     0
_diffrn_standards_interval_time     0
_diffrn_standards_decay_%     0
_refine_special_details
;
Refinement of <i>F</i>^2^ against ALL reflections. The weighted <i>R</i>-factor
<i>wR</i> and goodness of fit <i>S</i> are based on <i>F</i>^2^, conventional
<i>R</i>-factors <i>R</i> are based on <i>F</i>, with <i>F</i> set to zero for
negative <i>F</i>^2^. The threshold expression of <i>F</i>^2^ >
\s(<i>F</i>^2^) is used only for calculating <i>R</i>-factors(gt) <i>etc</i>.
and is not relevant to the choice of reflections for refinement.
<i>R</i>-factors based on <i>F</i>^2^ are statistically about twice as large
as those based on <i>F</i>, and <i>R</i>- factors based on ALL data will be
even larger.
;
_reflns_number_total     5366
_reflns_number_gt     3750
_reflns_threshold_expression     I>2\s(I)
_refine_ls_structure_factor_coef     Fsqd
_refine_ls_matrix_type     full
_refine_ls_R_factor_all     0.0730
_refine_ls_R_factor_gt     0.0487
_refine_ls_wR_factor_gt     0.1437
_refine_ls_wR_factor_ref     0.1662
_refine_ls_goodness_of_fit_ref     1.017
_refine_ls_restrained_S_all     1.017
_refine_ls_number_reflns     5366
_refine_ls_number_parameters     348
_refine_ls_number_restraints     0
_refine_ls_hydrogen_treatment     constr
_refine_ls_weighting_scheme     calc
_refine_ls_weighting_details
          'calc w=1/[\s^2^(Fo^2^)+(0.099P)^2^+1.0949P] where P=(Fo^2^+2Fc^2^)/3'
_atom_sites_solution_hydrogens     geom
_atom_sites_solution_primary     direct
_atom_sites_solution_secondary     difmap
_refine_ls_shift/su_max     0.001
_refine_ls_shift/su_mean     0.000
_refine_diff_density_max     0.467
_refine_diff_density_min     -0.596
_refine_ls_extinction_method     none
_refine_ls_extinction_coef     ?
loop_
    _atom_type_symbol
    _atom_type_description
    _atom_type_scat_dispersion_real
    _atom_type_scat_dispersion_imag
    _atom_type_scat_source
    'C' 'C' 0.0033 0.0016
                         'International Tables Vol C Tables 4.2.6.8 and 6.1.1.4'
    'H' 'H' 0.0000 0.0000
                         'International Tables Vol C Tables 4.2.6.8 and 6.1.1.4'
    'N' 'N' 0.0061 0.0033
                         'International Tables Vol C Tables 4.2.6.8 and 6.1.1.4'
    'O' 'O' 0.0106 0.0060
                         'International Tables Vol C Tables 4.2.6.8 and 6.1.1.4'
    'S' 'S' 0.1246 0.1234
                         'International Tables Vol C Tables 4.2.6.8 and 6.1.1.4'
    'Ni' 'Ni' 0.3393 1.1124
                         'International Tables Vol C Tables 4.2.6.8 and 6.1.1.4'
_computing_data_collection     'CAD-4 Software (Enraf--Nonius, 1989)'
_computing_cell_refinement     'CAD-4 Software (Enraf--Nonius, 1989)'
_computing_data_reduction     'XCAD4 (Harms & Wocadlo, 1995)'
_computing_structure_solution     'SHELXS97 (Sheldrick, 2008)'
_computing_structure_refinement     'SHELXL97 (Sheldrick, 2008)'
_computing_molecular_graphics     'SHELXTL (Sheldrick, 2008)'
_computing_publication_material     'SHELXTL (Sheldrick, 2008)'
loop_
    _atom_site_type_symbol
    _atom_site_label
    _atom_site_fract_x
    _atom_site_fract_y
    _atom_site_fract_z
    _atom_site_U_iso_or_equiv
    _atom_site_adp_type
    _atom_site_calc_flag
    _atom_site_refinement_flags
    _atom_site_occupancy
    _atom_site_disorder_assembly
    _atom_site_disorder_group
    Ni Ni1 0.71327(5) 0.75018(3) 0.18476(2) 0.05582(19) Uani d . 1 . .
    S S2 0.26353(13) 0.63623(8) 0.12076(7) 0.0863(4) Uani d . 1 . .
    H H2 0.3344 0.6206 0.1705 0.129 Uiso calc R 1 . .
    S S3 1.23712(14) 0.60737(8) 0.43291(7) 0.0908(4) Uani d . 1 . .
    H H3 1.3275 0.5851 0.3984 0.136 Uiso calc R 1 . .
    S S4 0.79783(18) 0.81852(8) 0.40833(6) 0.0977(5) Uani d . 1 . .
    H H4 0.6762 0.7970 0.4038 0.147 Uiso calc R 1 . .
    S S1 0.13179(17) 0.90908(12) -0.02558(9) 0.1251(6) Uani d . 1 . .
    H H1 0.1660 0.9015 -0.0810 0.188 Uiso calc R 1 . .
    O O1 0.5238(3) 0.72316(17) 0.15565(13) 0.0613(6) Uani d . 1 . .
    N N1 0.8485(3) 0.65868(19) 0.16717(14) 0.0536(7) Uani d . 1 . .
    N N2 0.7138(3) 0.86444(18) 0.14541(15) 0.0557(7) Uani d . 1 . .
    O O2 0.7561(3) 0.75360(16) 0.27700(13) 0.0637(7) Uani d . 1 . .
    C C6 0.4421(4) 0.7675(2) 0.11519(18) 0.0536(9) Uani d . 1 . .
    C C7 0.8643(4) 0.7192(2) 0.30842(18) 0.0545(9) Uani d . 1 . .
    C C8 0.6061(4) 0.8918(2) 0.10958(19) 0.0629(10) Uani d . 1 . .
    H H8 0.6132 0.9463 0.0935 0.076 Uiso calc R 1 . .
    C C9 0.9529(4) 0.6585(2) 0.28132(17) 0.0525(8) Uani d . 1 . .
    C C10 0.4764(4) 0.8483(2) 0.09145(18) 0.0563(9) Uani d . 1 . .
    C C11 0.9349(4) 0.6301(2) 0.21331(18) 0.0533(8) Uani d . 1 . .
    H H11 0.9928 0.5860 0.2019 0.064 Uiso calc R 1 . .
    C C12 1.0666(4) 0.6232(2) 0.32019(19) 0.0605(9) Uani d . 1 . .
    H H12 1.1233 0.5827 0.3022 0.073 Uiso calc R 1 . .
    C C13 0.8493(4) 0.6203(2) 0.10085(18) 0.0606(9) Uani d . 1 . .
    H H13 0.9417 0.5941 0.0963 0.073 Uiso calc R 1 . .
    C C14 0.3781(4) 0.8914(3) 0.0477(2) 0.0724(11) Uani d . 1 . .
    H H14 0.4004 0.9444 0.0320 0.087 Uiso calc R 1 . .
    C C15 0.2163(4) 0.7773(3) 0.0500(2) 0.0734(12) Uani d . 1 . .
    H H15 0.1299 0.7534 0.0359 0.088 Uiso calc R 1 . .
    C C16 0.2523(5) 0.8559(3) 0.0285(2) 0.0796(13) Uani d . 1 . .
    C C17 0.8334(4) 0.9231(3) 0.1596(2) 0.0653(10) Uani d . 1 . .
    H H17 0.8340 0.9642 0.1237 0.078 Uiso calc R 1 . .
    C C18 0.3084(4) 0.7349(3) 0.0923(2) 0.0626(10) Uani d . 1 . .
    C C19 1.0113(5) 0.7079(3) 0.4122(2) 0.0705(11) Uani d . 1 . .
    H H19 1.0305 0.7247 0.4558 0.085 Uiso calc R 1 . .
    C C20 1.0944(4) 0.6480(2) 0.3841(2) 0.0651(10) Uani d . 1 . .
    C C21 0.8255(5) 0.6871(3) 0.04867(19) 0.0704(11) Uani d . 1 . .
    H H21A 0.8994 0.7292 0.0544 0.084 Uiso calc R 1 . .
    H H21B 0.7357 0.7147 0.0538 0.084 Uiso calc R 1 . .
    C C22 0.9003(5) 0.7419(2) 0.3745(2) 0.0652(11) Uani d . 1 . .
    C C23 0.7365(6) 0.5537(3) 0.0916(2) 0.0792(13) Uani d . 1 . .
    H H23A 0.6451 0.5784 0.0983 0.095 Uiso calc R 1 . .
    H H23B 0.7544 0.5096 0.1241 0.095 Uiso calc R 1 . .
    C C24 0.7174(7) 0.5820(3) -0.0312(2) 0.0996(17) Uani d . 1 . .
    H H24A 0.7272 0.5560 -0.0738 0.119 Uiso calc R 1 . .
    H H24B 0.6236 0.6063 -0.0316 0.119 Uiso calc R 1 . .
    C C25 0.8253(6) 0.6502(3) -0.0205(2) 0.0934(16) Uani d . 1 . .
    H H25A 0.8056 0.6945 -0.0526 0.112 Uiso calc R 1 . .
    H H25B 0.9182 0.6276 -0.0272 0.112 Uiso calc R 1 . .
    C C27 0.8141(5) 0.9695(3) 0.2230(3) 0.0917(16) Uani d . 1 . .
    H H27A 0.8095 0.9294 0.2588 0.110 Uiso calc R 1 . .
    H H27B 0.7258 1.0005 0.2191 0.110 Uiso calc R 1 . .
    C C28 0.9709(4) 0.8773(3) 0.1640(3) 0.0867(15) Uani d . 1 . .
    H H28A 0.9835 0.8494 0.1224 0.104 Uiso calc R 1 . .
    H H28B 0.9699 0.8344 0.1980 0.104 Uiso calc R 1 . .
    C C26 0.7338(7) 0.5155(3) 0.0220(2) 0.1025(17) Uani d . 1 . .
    H H26A 0.8209 0.4847 0.0175 0.123 Uiso calc R 1 . .
    H H26B 0.6560 0.4759 0.0163 0.123 Uiso calc R 1 . .
    C C29 1.0753(5) 0.9852(4) 0.2428(3) 0.1024(17) Uani d . 1 . .
    H H29A 1.0789 0.9463 0.2796 0.123 Uiso calc R 1 . .
    H H29B 1.1516 1.0254 0.2505 0.123 Uiso calc R 1 . .
    C C30 0.9370(6) 1.0306(4) 0.2386(3) 0.118(2) Uani d . 1 . .
    H H30A 0.9370 1.0732 0.2044 0.141 Uiso calc R 1 . .
    H H30B 0.9246 1.0587 0.2801 0.141 Uiso calc R 1 . .
    C C31 1.0947(5) 0.9375(4) 0.1802(3) 0.113(2) Uani d . 1 . .
    H H31A 1.1821 0.9057 0.1849 0.135 Uiso calc R 1 . .
    H H31B 1.1015 0.9770 0.1441 0.135 Uiso calc R 1 . .
    C C32 0.4297(7) 0.8572(5) 0.2992(4) 0.118(2) Uani d . 1 . .
    C C33 0.4114(8) 0.7686(4) 0.3059(4) 0.136(3) Uani d . 1 . .
    H H33A 0.4186 0.7538 0.3518 0.204 Uiso calc R 1 . .
    H H33B 0.4832 0.7396 0.2838 0.204 Uiso calc R 1 . .
    H H33C 0.3199 0.7527 0.2866 0.204 Uiso calc R 1 . .
    N N3 0.4466(8) 0.9245(5) 0.2955(5) 0.202(4) Uani d . 1 . .
loop_
    _atom_site_aniso_label
    _atom_site_aniso_U_11
    _atom_site_aniso_U_22
    _atom_site_aniso_U_33
    _atom_site_aniso_U_12
    _atom_site_aniso_U_13
    _atom_site_aniso_U_23
    Ni1 0.0539(3) 0.0583(3) 0.0548(3) 0.0049(2) 0.0010(2) 0.0045(2)
    S2 0.0703(7) 0.0812(8) 0.1054(10) -0.0226(6) -0.0069(6) 0.0092(7)
    S3 0.0947(9) 0.0854(8) 0.0856(8) 0.0120(7) -0.0396(7) 0.0045(6)
    S4 0.1485(13) 0.0862(8) 0.0582(7) 0.0428(8) 0.0060(7) -0.0134(6)
    S1 0.0975(10) 0.1409(14) 0.1285(13) 0.0185(9) -0.0514(9) 0.0419(11)
    O1 0.0512(14) 0.0626(15) 0.0692(17) 0.0009(12) -0.0019(12) 0.0147(13)
    N1 0.0524(17) 0.0566(17) 0.0514(17) 0.0010(13) 0.0013(14) -0.0010(13)
    N2 0.0549(18) 0.0538(17) 0.0583(18) -0.0018(14) 0.0027(14) 0.0042(14)
    O2 0.0707(17) 0.0704(17) 0.0496(15) 0.0234(13) 0.0009(13) 0.0020(11)
    C6 0.0460(19) 0.064(2) 0.051(2) 0.0031(16) 0.0047(16) 0.0011(16)
    C7 0.065(2) 0.0505(19) 0.048(2) -0.0004(18) 0.0033(17) 0.0033(16)
    C8 0.071(3) 0.056(2) 0.061(2) 0.0054(19) 0.0038(19) 0.0138(18)
    C9 0.057(2) 0.0480(19) 0.052(2) -0.0005(16) 0.0026(16) 0.0027(15)
    C10 0.053(2) 0.059(2) 0.057(2) 0.0036(17) -0.0011(16) 0.0051(17)
    C11 0.050(2) 0.051(2) 0.058(2) 0.0045(16) 0.0020(16) -0.0027(16)
    C12 0.059(2) 0.057(2) 0.063(2) 0.0004(18) -0.0066(18) 0.0019(18)
    C13 0.066(2) 0.063(2) 0.052(2) 0.0069(19) 0.0013(17) -0.0074(17)
    C14 0.069(3) 0.075(3) 0.071(3) 0.009(2) -0.009(2) 0.016(2)
    C15 0.050(2) 0.100(3) 0.069(3) 0.005(2) -0.0070(19) -0.001(2)
    C16 0.069(3) 0.094(3) 0.073(3) 0.022(2) -0.014(2) 0.009(2)
    C17 0.065(2) 0.061(2) 0.070(3) -0.0159(19) 0.0038(19) 0.0089(19)
    C18 0.054(2) 0.074(3) 0.059(2) 0.0018(18) 0.0033(18) -0.0036(18)
    C19 0.098(3) 0.057(2) 0.053(2) -0.004(2) -0.015(2) 0.0020(19)
    C20 0.069(2) 0.057(2) 0.067(3) -0.0027(19) -0.0175(19) 0.0079(19)
    C21 0.088(3) 0.067(3) 0.057(2) -0.013(2) 0.011(2) -0.0008(19)
    C22 0.092(3) 0.053(2) 0.050(2) 0.006(2) 0.002(2) -0.0014(16)
    C23 0.116(4) 0.060(2) 0.059(2) -0.018(2) -0.005(2) 0.0038(19)
    C24 0.155(5) 0.075(3) 0.064(3) -0.009(3) -0.027(3) -0.005(2)
    C25 0.142(5) 0.083(3) 0.057(3) -0.002(3) 0.019(3) 0.004(2)
    C27 0.068(3) 0.077(3) 0.131(4) -0.008(2) 0.017(3) -0.041(3)
    C28 0.060(3) 0.097(3) 0.105(4) -0.015(2) 0.021(2) -0.041(3)
    C26 0.168(5) 0.062(3) 0.074(3) -0.014(3) -0.015(3) -0.010(2)
    C29 0.078(3) 0.119(4) 0.110(4) -0.035(3) 0.008(3) -0.037(3)
    C30 0.101(4) 0.096(4) 0.158(6) -0.029(3) 0.028(4) -0.062(4)
    C31 0.065(3) 0.130(5) 0.148(5) -0.036(3) 0.031(3) -0.061(4)
    C32 0.093(4) 0.105(5) 0.159(6) -0.015(4) 0.020(4) 0.009(4)
    C33 0.178(7) 0.111(5) 0.130(6) -0.026(4) 0.081(5) -0.016(4)
    N3 0.146(6) 0.105(5) 0.350(13) -0.024(4) -0.011(6) 0.050(6)
_geom_special_details
;
All e.s.d.'s (except the e.s.d. in the dihedral angle between two l.s. planes)
are estimated using the full covariance matrix. The cell e.s.d.'s are taken
into account individually in the estimation of e.s.d.'s in distances, angles
and torsion angles; correlations between e.s.d.'s in cell parameters are only
used when they are defined by crystal symmetry. An approximate (isotropic)
treatment of cell e.s.d.'s is used for estimating e.s.d.'s involving l.s.
planes.
;
loop_
    _geom_bond_atom_site_label_1
    _geom_bond_atom_site_label_2
    _geom_bond_site_symmetry_2
    _geom_bond_distance
    _geom_bond_publ_flag
    Ni1 O2 . 1.891(3) y
    Ni1 O1 . 1.900(3) y
    Ni1 N2 . 1.983(3) y
    Ni1 N1 . 1.987(3) y
    S2 C18 . 1.734(4) ?
    S2 H2 . 1.2000 ?
    S3 C20 . 1.744(4) ?
    S3 H3 . 1.2000 ?
    S4 C22 . 1.731(4) ?
    S4 H4 . 1.2000 ?
    S1 C16 . 1.746(4) ?
    S1 H1 . 1.2000 ?
    O1 C6 . 1.297(4) ?
    N1 C11 . 1.283(4) ?
    N1 C13 . 1.481(5) ?
    N2 C8 . 1.287(5) ?
    N2 C17 . 1.480(5) ?
    O2 C7 . 1.291(4) ?
    C6 C10 . 1.417(5) ?
    C6 C18 . 1.417(5) ?
    C7 C22 . 1.409(5) ?
    C7 C9 . 1.415(5) ?
    C8 C10 . 1.436(5) ?
    C8 H8 . 0.9300 ?
    C9 C12 . 1.407(5) ?
    C9 C11 . 1.453(5) ?
    C10 C14 . 1.418(5) ?
    C11 H11 . 0.9300 ?
    C12 C20 . 1.365(5) ?
    C12 H12 . 0.9300 ?
    C13 C23 . 1.505(6) ?
    C13 C21 . 1.506(6) ?
    C13 H13 . 0.9800 ?
    C14 C16 . 1.351(6) ?
    C14 H14 . 0.9300 ?
    C15 C18 . 1.358(6) ?
    C15 C16 . 1.374(7) ?
    C15 H15 . 0.9300 ?
    C17 C28 . 1.490(6) ?
    C17 C27 . 1.507(6) ?
    C17 H17 . 0.9800 ?
    C19 C22 . 1.368(6) ?
    C19 C20 . 1.386(6) ?
    C19 H19 . 0.9300 ?
    C21 C25 . 1.523(6) ?
    C21 H21A . 0.9700 ?
    C21 H21B . 0.9700 ?
    C23 C26 . 1.537(6) ?
    C23 H23A . 0.9700 ?
    C23 H23B . 0.9700 ?
    C24 C25 . 1.495(7) ?
    C24 C26 . 1.513(7) ?
    C24 H24A . 0.9700 ?
    C24 H24B . 0.9700 ?
    C25 H25A . 0.9700 ?
    C25 H25B . 0.9700 ?
    C27 C30 . 1.532(6) ?
    C27 H27A . 0.9700 ?
    C27 H27B . 0.9700 ?
    C28 C31 . 1.531(6) ?
    C28 H28A . 0.9700 ?
    C28 H28B . 0.9700 ?
    C26 H26A . 0.9700 ?
    C26 H26B . 0.9700 ?
    C29 C30 . 1.493(8) ?
    C29 C31 . 1.504(7) ?
    C29 H29A . 0.9700 ?
    C29 H29B . 0.9700 ?
    C30 H30A . 0.9700 ?
    C30 H30B . 0.9700 ?
    C31 H31A . 0.9700 ?
    C31 H31B . 0.9700 ?
    C32 N3 . 1.085(8) ?
    C32 C33 . 1.424(9) ?
    C33 H33A . 0.9600 ?
    C33 H33B . 0.9600 ?
    C33 H33C . 0.9600 ?
loop_
    _geom_angle_atom_site_label_1
    _geom_angle_atom_site_label_2
    _geom_angle_atom_site_label_3
    _geom_angle_site_symmetry_1
    _geom_angle_site_symmetry_3
    _geom_angle
    _geom_angle_publ_flag
    O2 Ni1 O1 . . 116.53(12) ?
    O2 Ni1 N2 . . 111.55(12) ?
    O1 Ni1 N2 . . 96.35(12) y
    O2 Ni1 N1 . . 95.97(11) y
    O1 Ni1 N1 . . 112.76(12) ?
    N2 Ni1 N1 . . 125.16(12) ?
    C18 S2 H2 . . 109.5 ?
    C20 S3 H3 . . 109.5 ?
    C22 S4 H4 . . 109.5 ?
    C16 S1 H1 . . 109.5 ?
    C6 O1 Ni1 . . 125.7(2) ?
    C11 N1 C13 . . 118.4(3) ?
    C11 N1 Ni1 . . 120.9(2) ?
    C13 N1 Ni1 . . 120.7(2) ?
    C8 N2 C17 . . 117.7(3) ?
    C8 N2 Ni1 . . 120.8(3) ?
    C17 N2 Ni1 . . 121.4(2) ?
    C7 O2 Ni1 . . 125.8(2) ?
    O1 C6 C10 . . 124.5(3) ?
    O1 C6 C18 . . 119.4(3) ?
    C10 C6 C18 . . 116.1(3) ?
    O2 C7 C22 . . 119.6(3) ?
    O2 C7 C9 . . 124.7(3) ?
    C22 C7 C9 . . 115.8(3) ?
    N2 C8 C10 . . 127.9(3) ?
    N2 C8 H8 . . 116.1 ?
    C10 C8 H8 . . 116.1 ?
    C12 C9 C7 . . 120.3(3) ?
    C12 C9 C11 . . 116.4(3) ?
    C7 C9 C11 . . 123.3(3) ?
    C6 C10 C14 . . 119.6(3) ?
    C6 C10 C8 . . 124.2(3) ?
    C14 C10 C8 . . 116.2(4) ?
    N1 C11 C9 . . 127.7(3) ?
    N1 C11 H11 . . 116.1 ?
    C9 C11 H11 . . 116.1 ?
    C20 C12 C9 . . 120.6(4) ?
    C20 C12 H12 . . 119.7 ?
    C9 C12 H12 . . 119.7 ?
    N1 C13 C23 . . 110.7(3) ?
    N1 C13 C21 . . 109.9(3) ?
    C23 C13 C21 . . 109.7(3) ?
    N1 C13 H13 . . 108.8 ?
    C23 C13 H13 . . 108.8 ?
    C21 C13 H13 . . 108.8 ?
    C16 C14 C10 . . 120.5(4) ?
    C16 C14 H14 . . 119.8 ?
    C10 C14 H14 . . 119.8 ?
    C18 C15 C16 . . 119.2(4) ?
    C18 C15 H15 . . 120.4 ?
    C16 C15 H15 . . 120.4 ?
    C14 C16 C15 . . 121.4(4) ?
    C14 C16 S1 . . 120.3(4) ?
    C15 C16 S1 . . 118.3(4) ?
    N2 C17 C28 . . 111.1(3) ?
    N2 C17 C27 . . 109.7(3) ?
    C28 C17 C27 . . 110.3(4) ?
    N2 C17 H17 . . 108.6 ?
    C28 C17 H17 . . 108.6 ?
    C27 C17 H17 . . 108.6 ?
    C15 C18 C6 . . 123.2(4) ?
    C15 C18 S2 . . 119.8(3) ?
    C6 C18 S2 . . 117.1(3) ?
    C22 C19 C20 . . 118.4(4) ?
    C22 C19 H19 . . 120.8 ?
    C20 C19 H19 . . 120.8 ?
    C12 C20 C19 . . 120.9(4) ?
    C12 C20 S3 . . 121.7(3) ?
    C19 C20 S3 . . 117.4(3) ?
    C13 C21 C25 . . 111.7(4) ?
    C13 C21 H21A . . 109.3 ?
    C25 C21 H21A . . 109.3 ?
    C13 C21 H21B . . 109.3 ?
    C25 C21 H21B . . 109.3 ?
    H21A C21 H21B . . 107.9 ?
    C19 C22 C7 . . 124.0(4) ?
    C19 C22 S4 . . 119.0(3) ?
    C7 C22 S4 . . 117.0(3) ?
    C13 C23 C26 . . 110.9(4) ?
    C13 C23 H23A . . 109.4 ?
    C26 C23 H23A . . 109.4 ?
    C13 C23 H23B . . 109.4 ?
    C26 C23 H23B . . 109.4 ?
    H23A C23 H23B . . 108.0 ?
    C25 C24 C26 . . 111.5(4) ?
    C25 C24 H24A . . 109.3 ?
    C26 C24 H24A . . 109.3 ?
    C25 C24 H24B . . 109.3 ?
    C26 C24 H24B . . 109.3 ?
    H24A C24 H24B . . 108.0 ?
    C24 C25 C21 . . 111.6(4) ?
    C24 C25 H25A . . 109.3 ?
    C21 C25 H25A . . 109.3 ?
    C24 C25 H25B . . 109.3 ?
    C21 C25 H25B . . 109.3 ?
    H25A C25 H25B . . 108.0 ?
    C17 C27 C30 . . 110.4(4) ?
    C17 C27 H27A . . 109.6 ?
    C30 C27 H27A . . 109.6 ?
    C17 C27 H27B . . 109.6 ?
    C30 C27 H27B . . 109.6 ?
    H27A C27 H27B . . 108.1 ?
    C17 C28 C31 . . 111.2(4) ?
    C17 C28 H28A . . 109.4 ?
    C31 C28 H28A . . 109.4 ?
    C17 C28 H28B . . 109.4 ?
    C31 C28 H28B . . 109.4 ?
    H28A C28 H28B . . 108.0 ?
    C24 C26 C23 . . 112.1(4) ?
    C24 C26 H26A . . 109.2 ?
    C23 C26 H26A . . 109.2 ?
    C24 C26 H26B . . 109.2 ?
    C23 C26 H26B . . 109.2 ?
    H26A C26 H26B . . 107.9 ?
    C30 C29 C31 . . 110.8(5) ?
    C30 C29 H29A . . 109.5 ?
    C31 C29 H29A . . 109.5 ?
    C30 C29 H29B . . 109.5 ?
    C31 C29 H29B . . 109.5 ?
    H29A C29 H29B . . 108.1 ?
    C29 C30 C27 . . 111.0(4) ?
    C29 C30 H30A . . 109.4 ?
    C27 C30 H30A . . 109.4 ?
    C29 C30 H30B . . 109.4 ?
    C27 C30 H30B . . 109.4 ?
    H30A C30 H30B . . 108.0 ?
    C29 C31 C28 . . 111.0(4) ?
    C29 C31 H31A . . 109.4 ?
    C28 C31 H31A . . 109.4 ?
    C29 C31 H31B . . 109.4 ?
    C28 C31 H31B . . 109.4 ?
    H31A C31 H31B . . 108.0 ?
    N3 C32 C33 . . 178.0(10) ?
    C32 C33 H33A . . 109.5 ?
    C32 C33 H33B . . 109.5 ?
    H33A C33 H33B . . 109.5 ?
    C32 C33 H33C . . 109.5 ?
    H33A C33 H33C . . 109.5 ?
    H33B C33 H33C . . 109.5 ?
