# Supplementary material for: Bis(2-cyclo­hexyl­imino­methyl-4,6-disulfanylphenolato)nickel(II) acetonitrile solvate
Source: Acta Crystallogr Sect E Struct Rep Online. 2009 Aug 22;65(Pt 9):m1113. doi: 10.1107/S1600536809032425 (PMC2970037; doi:10.1107/S1600536809032425)
Supplement: Supplementary file 2 [file e-65-m1113-Isup2.hkl]

# 
# h,k,l, Fc-squared, Fo-squared, sigma(Fo-squared) and status flag 
# 
data_I
_shelx_title ' P21n in P2(1)/n' 
_shelx_refln_list_code          4 
_shelx_F_calc_maximum      296.55 
_exptl_crystal_F_000      1328.00 
_reflns_d_resolution_high  0.8409 
 
loop_ 
 _symmetry_equiv_pos_as_xyz 
 'x, y, z' 
 '-x+1/2, y+1/2, -z+1/2' 
 '-x, -y, -z' 
 'x-1/2, -y-1/2, z-1/2' 
 
_cell_length_a     9.4830 
_cell_length_b    15.8790 
_cell_length_c    20.3350 
_cell_angle_alpha  90.000 
_cell_angle_beta   94.100 
_cell_angle_gamma  90.000 
 
_shelx_F_squared_multiplier     1.000 
 
loop_ 
 _refln_index_h 
 _refln_index_k 
 _refln_index_l 
 _refln_F_squared_calc 
 _refln_F_squared_meas 
 _refln_F_squared_sigma 
 _refln_observed_status 
   2   0   0    52556.93    51423.20    452.94 o 
   4   0   0     9223.99     9530.78    148.14 o 
   6   0   0     3008.68     3176.72     53.30 o 
   8   0   0       18.86       23.54     11.03 o 
  10   0   0        2.27      -13.90     11.44 o 
   1   1   0       92.98      181.33     12.46 o 
   2   1   0     6406.59     7078.16     55.09 o 
   3   1   0     2629.44     2448.34     24.53 o 
   4   1   0     1424.95     1234.01     16.28 o 
   5   1   0      372.10      359.39      9.49 o 
   6   1   0      854.36      775.70     14.52 o 
   7   1   0        1.37      -11.87      7.92 o 
   8   1   0     1654.92     1702.96     40.87 o 
   9   1   0        7.74       14.43      8.68 o 
  10   1   0      279.01      310.14     20.70 o 
  11   1   0        2.67       15.12     17.62 o 
   0   2   0    41852.94    41655.78    523.14 o 
   1   2   0        8.51        4.61      2.22 o 
   2   2   0     5378.05     5714.72     41.99 o 
   3   2   0    22625.30    25832.77    149.70 o 
   4   2   0     7810.74     7760.64     66.97 o 
   5   2   0     2231.94     2490.54     25.97 o 
   6   2   0        0.93       -2.21      3.64 o 
   7   2   0      291.93      308.74     19.26 o 
   8   2   0       19.59       24.47      7.97 o 
   9   2   0       35.42        3.37     12.21 o 
  10   2   0       69.74       56.96     13.74 o 
  11   2   0        0.25       -1.33     12.93 o 
   1   3   0    29294.08    29414.59    238.90 o 
   2   3   0     2609.98     3525.40     29.06 o 
   3   3   0      435.02      358.69     10.69 o 
   4   3   0     2543.98     2121.18     24.09 o 
   5   3   0      991.23     1006.32     15.97 o 
   6   3   0     4354.42     4196.06     39.31 o 
   7   3   0       10.05        3.54      6.06 o 
   8   3   0       25.14       28.40     10.44 o 
   9   3   0      171.74      141.79     15.13 o 
  10   3   0      172.44      177.31     18.68 o 
  11   3   0        0.34       -5.53     12.55 o 
   0   4   0     3563.05     4600.79     54.72 o 
   1   4   0     1180.78     1447.62     17.11 o 
   2   4   0     1003.52      751.55     10.01 o 
   3   4   0       61.95       84.55      5.91 o 
   4   4   0     1719.39     1515.87     18.46 o 
   5   4   0      170.54      154.43      7.18 o 
   6   4   0       99.35      118.86      8.06 o 
   7   4   0      507.62      487.01     20.02 o 
   8   4   0      553.74      503.21     30.53 o 
   9   4   0       23.70       11.60     11.24 o 
  10   4   0      337.44      350.39     39.39 o 
   1   5   0      271.23      295.78      6.94 o 
   2   5   0     5906.22     5915.87     45.32 o 
   3   5   0      108.64       89.88      4.39 o 
   4   5   0     2365.62     2130.46     21.02 o 
   5   5   0      256.53      289.21      9.48 o 
   6   5   0     3058.19     3001.15     32.29 o 
   7   5   0      795.51      705.52     19.48 o 
   8   5   0      152.13      152.43     16.84 o 
   9   5   0        8.42        5.62      9.93 o 
  10   5   0      318.00      376.67     26.71 o 
   0   6   0    17222.57    16141.26    157.48 o 
   1   6   0     4463.87     5007.99     54.45 o 
   2   6   0     3449.57     2985.02     35.18 o 
   3   6   0      268.55      313.23     10.77 o 
   4   6   0       69.60       36.35      4.53 o 
   5   6   0     2789.77     2816.27     51.88 o 
   6   6   0      228.79      242.71     14.09 o 
   7   6   0      347.35      335.64     17.14 o 
   8   6   0       21.81        5.39     10.17 o 
   9   6   0       10.82        6.72     11.09 o 
  10   6   0      130.95      165.27     22.65 o 
   1   7   0     1816.40     2004.06     38.91 o 
   2   7   0     1902.59     2011.61     22.26 o 
   3   7   0     1254.84     1342.20     17.00 o 
   4   7   0     6348.53     5985.62     80.13 o 
   5   7   0       77.08       64.29      9.58 o 
   6   7   0     1434.10     1388.90     30.60 o 
   7   7   0        5.10       -8.01      7.97 o 
   8   7   0      266.82      257.52     22.33 o 
   9   7   0        5.24        9.62     13.51 o 
  10   7   0      119.71      109.05     25.80 o 
   0   8   0    22080.95    23133.30    393.69 o 
   1   8   0      147.61      202.99     17.12 o 
   2   8   0     3592.12     3353.58     32.74 o 
   3   8   0      224.51      214.09     11.43 o 
   4   8   0     2704.91     2606.09     32.57 o 
   5   8   0      408.67      389.49     17.29 o 
   6   8   0     1616.52     1491.01     32.50 o 
   7   8   0       15.99        7.98     10.69 o 
   8   8   0        3.18      -11.65      9.70 o 
   9   8   0        0.01       -9.88     20.91 o 
  10   8   0        3.07        0.17     15.12 o 
   1   9   0       32.08       28.48      4.74 o 
   2   9   0        5.94       20.63      4.41 o 
   3   9   0      421.59      413.30     15.34 o 
   4   9   0     1064.77     1044.97     20.90 o 
   5   9   0      227.98      252.04     21.75 o 
   6   9   0      731.18      738.77     23.92 o 
   7   9   0       11.44       13.16      9.65 o 
   8   9   0      379.11      394.59     40.93 o 
   9   9   0        0.22      -18.47     13.17 o 
   0  10   0     4667.02     4563.74     62.31 o 
   1  10   0      147.13      126.28      7.52 o 
   2  10   0     1252.27     1111.63     24.29 o 
   3  10   0      677.33      651.26     19.33 o 
   4  10   0      901.86      833.79     22.73 o 
   5  10   0      120.81       94.47     11.42 o 
   6  10   0      231.53      189.55     15.06 o 
   7  10   0       62.10       64.07     12.15 o 
   8  10   0       62.15       94.34     14.65 o 
   9  10   0        7.27      -10.68     13.84 o 
   1  11   0      460.08      518.93     16.12 o 
   2  11   0        1.15       -1.52      5.98 o 
   3  11   0      149.72      138.84     11.23 o 
   4  11   0     1381.75     1436.38     30.77 o 
   5  11   0      223.91      211.20     15.81 o 
   6  11   0      151.47      166.44     14.72 o 
   7  11   0        1.33       -3.25      9.27 o 
   8  11   0      313.88      364.13     22.26 o 
   9  11   0       28.38       17.59     15.40 o 
   0  12   0      955.75      840.74     35.14 o 
   1  12   0      287.96      286.90     15.83 o 
   2  12   0      926.77      919.32     26.90 o 
   3  12   0       51.26       56.26      9.48 o 
   4  12   0        4.35       -7.44      7.28 o 
   5  12   0      119.34      137.23     19.34 o 
   6  12   0       33.99       48.61     12.51 o 
   7  12   0       45.62       34.87     16.61 o 
   8  12   0       26.49       12.17     11.96 o 
   1  13   0       50.90       42.65      9.63 o 
   2  13   0      110.08      101.41     11.23 o 
   3  13   0       73.02       76.07     16.46 o 
   4  13   0      207.13      187.97     18.36 o 
   5  13   0        8.64       -1.27      8.63 o 
   6  13   0      139.66      151.36     26.82 o 
   7  13   0       13.86       -1.52     11.07 o 
   8  13   0      128.39      123.04     17.47 o 
   0  14   0      394.93      405.70     33.81 o 
   1  14   0      221.19      217.66     19.50 o 
   2  14   0      958.18      967.76     43.15 o 
   3  14   0       26.83       12.65      9.29 o 
   4  14   0       11.07       29.87     12.81 o 
   5  14   0      139.93      110.23     22.21 o 
   6  14   0       12.27       30.17     11.31 o 
   7  14   0        6.08        2.97     11.10 o 
   1  15   0        4.92      -13.37     10.01 o 
   2  15   0       14.04       16.76      9.35 o 
   3  15   0        0.18        2.53      9.15 o 
   4  15   0       29.74       43.35     13.67 o 
   5  15   0       14.56       27.58     13.84 o 
   6  15   0       51.70      102.28     35.59 o 
   0  16   0      249.94      238.44     30.25 o 
   1  16   0        2.14        0.61     11.90 o 
   2  16   0      614.89      652.43     32.36 o 
   3  16   0       15.14       28.19     12.02 o 
   4  16   0      150.51      190.31     28.47 o 
   5  16   0        0.74       -2.92     12.81 o 
   1  17   0        2.75        6.71     12.89 o 
   2  17   0       21.01       11.34     13.80 o 
   3  17   0        0.91        1.86     13.17 o 
   4  17   0       46.08       42.38     16.03 o 
   0  18   0      146.34      133.46     29.36 o 
   1  18   0       13.62       18.14     14.43 o 
   2  18   0      222.73      242.96     25.36 o 
   3  18   0       21.29       37.37     24.02 o 
 -11   0   1       35.15       11.57     24.91 o 
  -9   0   1      515.58      552.02     28.50 o 
  -7   0   1      389.35      372.54     20.38 o 
  -5   0   1     1964.88     1747.22     29.29 o 
  -3   0   1     4823.99     4497.98     53.72 o 
  -1   0   1    44727.63    40157.52    518.70 o 
   1   0   1    13000.27    12045.66    153.03 o 
   3   0   1     8318.66     7597.86     80.69 o 
   5   0   1     5900.92     6215.64     77.54 o 
   7   0   1     5921.94     5775.81     83.42 o 
   9   0   1      579.40      485.88     27.10 o 
  11   0   1      220.51      256.23     40.04 o 
 -11   1   1       60.76       40.71     19.12 o 
 -10   1   1       10.92       -0.59     10.76 o 
  -9   1   1      775.78      897.24     24.72 o 
  -8   1   1        1.50        5.13      7.13 o 
  -7   1   1     2706.48     2758.87     37.39 o 
  -6   1   1      394.08      408.25     20.39 o 
  -5   1   1     2575.84     2436.80     25.38 o 
  -4   1   1     1553.82     1531.90     17.59 o 
  -3   1   1      151.52      110.55      4.54 o 
  -2   1   1     2035.53     1682.22     17.09 o 
  -1   1   1      278.89      275.28      7.56 o 
   0   1   1     2274.26     2141.38     72.96 o 
   1   1   1        4.82       74.03     10.68 o 
   2   1   1     5751.97     6487.29     79.22 o 
   3   1   1       85.50       19.44      3.08 o 
   4   1   1      885.12      876.85     12.64 o 
   5   1   1     4226.34     3645.48     32.38 o 
   6   1   1       17.74        5.80      4.84 o 
   7   1   1      715.77      714.81     18.39 o 
   8   1   1      393.22      373.88     18.94 o 
   9   1   1      284.55      269.21     15.17 o 
  10   1   1        0.09        2.23     11.00 o 
  11   1   1       10.26        4.00     17.62 o 
 -11   2   1       55.81       43.20     13.99 o 
 -10   2   1       76.73       67.39     14.62 o 
  -9   2   1        3.72        8.52     10.11 o 
  -8   2   1       95.41      104.78     10.53 o 
  -7   2   1      336.00      331.79     13.62 o 
  -6   2   1      155.73      151.00      7.88 o 
  -5   2   1     3106.47     2906.81     28.86 o 
  -4   2   1     1264.91     1368.16     17.15 o 
  -3   2   1     2601.59     2410.04     21.84 o 
  -2   2   1    11832.25    13149.10     78.71 o 
  -1   2   1    37634.60    36667.49    411.49 o 
   0   2   1     1079.22     1088.13     13.80 o 
   1   2   1      781.68      494.67     15.12 o 
   2   2   1    21385.96    23673.72    135.92 o 
   3   2   1     2213.25     1916.01     18.35 o 
   4   2   1     2683.76     3376.95     36.42 o 
   5   2   1       57.57       69.39      5.43 o 
   6   2   1      334.36      345.33     10.51 o 
   7   2   1        1.69        8.87      6.17 o 
   8   2   1      545.45      535.33     27.43 o 
   9   2   1       39.74       40.44     13.96 o 
  10   2   1      211.12      217.49     22.13 o 
  11   2   1       94.37      113.29     17.93 o 
 -11   3   1       58.17       44.82     28.02 o 
 -10   3   1       10.30       -1.92     10.81 o 
  -9   3   1        2.79       -6.72      9.69 o 
  -8   3   1      115.80       85.91     10.08 o 
  -7   3   1      875.41      885.98     20.96 o 
  -6   3   1      469.39      457.69     12.56 o 
  -5   3   1     5367.75     5523.33     45.11 o 
  -4   3   1      213.78      255.15      7.98 o 
  -3   3   1     3300.86     3702.06     29.77 o 
  -2   3   1     3025.93     3008.69     22.89 o 
  -1   3   1    15438.04    16859.35    125.51 o 
   0   3   1       97.33      109.12      3.68 o 
   1   3   1       32.09       76.51      8.01 o 
   2   3   1     1083.50     1410.97     14.59 o 
   3   3   1        8.97        9.73      2.66 o 
   4   3   1     3963.58     4061.30     35.07 o 
   5   3   1      873.14      762.16     16.34 o 
   6   3   1      293.70      299.19     10.24 o 
   7   3   1     1146.17     1136.56     23.26 o 
   8   3   1       69.52       71.72     11.91 o 
   9   3   1       77.37       70.39     13.79 o 
  10   3   1        1.17        7.28     11.43 o 
  11   3   1       16.64      -20.44     16.35 o 
 -11   4   1       56.70       51.49     16.32 o 
 -10   4   1       17.09       27.25     13.53 o 
  -9   4   1       48.54       36.85     11.89 o 
  -8   4   1       33.10       46.60     11.35 o 
  -7   4   1      131.47      157.50      9.32 o 
  -6   4   1      833.73      859.37     18.43 o 
  -5   4   1     3752.30     3717.67     34.66 o 
  -4   4   1     6162.14     6756.70     51.81 o 
  -3   4   1    13843.76    13901.97     88.26 o 
  -2   4   1     3158.64     3395.13     34.52 o 
  -1   4   1    28559.46    29092.67    184.85 o 
   0   4   1     3008.05     3510.49     28.74 o 
   1   4   1     8074.61     7807.04     76.41 o 
   2   4   1      149.30      160.14     24.47 o 
   3   4   1     9575.73    10088.38     65.42 o 
   4   4   1      695.18      665.68     14.39 o 
   5   4   1     2103.73     2306.60     25.38 o 
   6   4   1      102.45      106.67      7.08 o 
   7   4   1     1101.16     1026.16     54.27 o 
   8   4   1       47.22       51.79     11.70 o 
   9   4   1       56.73       31.82     11.51 o 
  10   4   1        8.59        2.45     11.93 o 
 -10   5   1        8.87       17.98     13.14 o 
  -9   5   1       23.27       12.74     11.15 o 
  -8   5   1        5.29        4.73     10.08 o 
  -7   5   1      518.16      512.04     17.40 o 
  -6   5   1      116.55      104.40      7.46 o 
  -5   5   1        8.47        8.46      5.20 o 
  -4   5   1      401.64      384.57      7.93 o 
  -3   5   1     4745.90     5163.34     38.31 o 
  -2   5   1     4827.67     5430.97     83.53 o 
  -1   5   1     1850.89     2021.86     20.69 o 
   0   5   1    14910.59    16544.02    109.98 o 
   1   5   1    10146.85    10849.48     90.41 o 
   2   5   1     2702.37     2839.11     37.52 o 
   3   5   1     7218.99     6947.67     49.29 o 
   4   5   1        1.89       -0.08      2.77 o 
   5   5   1     5119.50     4943.30     41.91 o 
   6   5   1      270.44      278.29     13.02 o 
   7   5   1      800.51      816.07     25.13 o 
   8   5   1      197.09      191.30     16.20 o 
   9   5   1       49.21       54.59     18.38 o 
  10   5   1        2.30      -17.05     11.39 o 
 -10   6   1       13.43       -0.43     14.43 o 
  -9   6   1       11.18        4.95     20.02 o 
  -8   6   1      106.36      123.47     19.57 o 
  -7   6   1      898.81      912.66     25.97 o 
  -6   6   1      631.78      588.52     19.79 o 
  -5   6   1     1694.88     1532.37     19.51 o 
  -4   6   1        0.16        6.62      3.48 o 
  -3   6   1     3884.20     3674.12     30.62 o 
  -2   6   1      167.23      213.30      7.12 o 
  -1   6   1     3267.05     2793.60     26.98 o 
   0   6   1     1491.78     1604.32     18.79 o 
   1   6   1     3076.27     2705.22     25.78 o 
   2   6   1     5734.98     6163.92     85.25 o 
   3   6   1     1232.98     1222.38     37.13 o 
   4   6   1        0.30        3.69      2.59 o 
   5   6   1        6.58       12.25      6.67 o 
   6   6   1      623.40      653.29     18.14 o 
   7   6   1       27.78       26.63      8.14 o 
   8   6   1        0.18        9.74      9.86 o 
   9   6   1       34.76       30.89     12.41 o 
  10   6   1       47.37       78.13     15.87 o 
 -10   7   1       44.92       49.07     23.13 o 
  -9   7   1      247.05      276.79     24.21 o 
  -8   7   1        6.87        9.88     15.12 o 
  -7   7   1      876.13      831.56     25.45 o 
  -6   7   1      268.98      244.25     14.70 o 
  -5   7   1      344.43      291.14     21.44 o 
  -4   7   1      319.94      319.80      9.38 o 
  -3   7   1      396.88      385.67     13.23 o 
  -2   7   1     1280.19     1352.59     18.06 o 
  -1   7   1       14.50       22.55      3.82 o 
   0   7   1      494.43      495.01     10.71 o 
   1   7   1     4041.04     3842.42     34.73 o 
   2   7   1       10.88       17.03      2.92 o 
   3   7   1     8812.77     8952.08     82.74 o 
   4   7   1      855.41      901.22     17.28 o 
   5   7   1     5826.51     5698.60     66.25 o 
   6   7   1      454.39      529.48     19.86 o 
   7   7   1      611.54      666.38     22.96 o 
   8   7   1       61.80       43.97     15.06 o 
   9   7   1      158.59      216.20     23.25 o 
  10   7   1       16.52       18.13     15.59 o 
 -10   8   1      125.79      141.01     22.33 o 
  -9   8   1       16.59        2.32     14.31 o 
  -8   8   1       26.60       37.69     20.02 o 
  -7   8   1      268.03      272.20     16.90 o 
  -6   8   1      344.46      346.65     17.12 o 
  -5   8   1      510.82      442.13     22.22 o 
  -4   8   1        5.06        1.97      4.99 o 
  -3   8   1     1961.61     1726.29     26.33 o 
  -2   8   1        5.77       10.80      3.62 o 
  -1   8   1     2669.22     2413.72     41.61 o 
   0   8   1       10.18        1.00      7.42 o 
   1   8   1      143.89      100.69      5.71 o 
   2   8   1       40.18       54.05      4.24 o 
   3   8   1       19.90       22.39      7.10 o 
   4   8   1       57.09       60.52      6.95 o 
   5   8   1        1.51        5.63      6.67 o 
   6   8   1      210.82      188.57     14.17 o 
   7   8   1      253.62      249.86     16.57 o 
   8   8   1        8.75        2.98     10.64 o 
   9   8   1      170.82      171.03     22.33 o 
  10   8   1        4.81       -3.75     14.10 o 
  -9   9   1      446.09      474.43     31.14 o 
  -8   9   1        2.24       -3.09      9.55 o 
  -7   9   1      660.81      716.48     25.33 o 
  -6   9   1      144.16      129.02     12.82 o 
  -5   9   1     3243.27     3180.86     48.25 o 
  -4   9   1      329.34      294.64     12.15 o 
  -3   9   1     1512.22     1554.63     28.51 o 
  -2   9   1      343.87      392.46     13.00 o 
  -1   9   1      182.33      143.77      9.99 o 
   0   9   1     2528.21     2796.49     31.09 o 
   1   9   1      509.92      508.39     12.07 o 
   2   9   1     1184.58     1254.78     17.87 o 
   3   9   1      988.57      960.79     21.85 o 
   4   9   1      312.22      350.24     15.05 o 
   5   9   1     1183.22     1169.99     32.92 o 
   6   9   1       24.39       25.80      9.25 o 
   7   9   1      512.07      546.53     22.93 o 
   8   9   1      165.06      154.95     20.10 o 
   9   9   1      100.23      124.53     21.07 o 
  -9  10   1        5.78        4.10     18.24 o 
  -8  10   1       67.61       70.19     13.48 o 
  -7  10   1        5.81        5.17      9.87 o 
  -6  10   1       32.94       24.11     11.93 o 
  -5  10   1      357.82      445.54     38.42 o 
  -4  10   1        6.29       -4.48      5.72 o 
  -3  10   1     1962.87     1886.15     33.05 o 
  -2  10   1       72.33       65.86      6.27 o 
  -1  10   1     3111.52     2963.11     33.48 o 
   0  10   1     1136.33     1115.29     19.11 o 
   1  10   1     1449.73     1228.45     19.71 o 
   2  10   1       42.09       53.43      7.67 o 
   3  10   1      631.15      566.83     17.97 o 
   4  10   1       39.16       29.95      8.09 o 
   5  10   1       56.92       40.19      9.65 o 
   6  10   1       46.50       45.56     10.51 o 
   7  10   1       96.53      123.37     14.53 o 
   8  10   1       84.05       79.61     17.29 o 
   9  10   1       44.58       47.47     43.15 o 
  -9  11   1      130.60      144.15     22.65 o 
  -8  11   1      148.67      145.71     27.73 o 
  -7  11   1      320.68      355.99     21.42 o 
  -6  11   1        7.16        2.39      8.63 o 
  -5  11   1     1109.52     1024.86     28.36 o 
  -4  11   1      247.68      268.71     12.81 o 
  -3  11   1       21.22       19.96      8.30 o 
  -2  11   1       57.73       75.92      9.35 o 
  -1  11   1       59.03       67.29      6.99 o 
   0  11   1        2.11        5.96      4.71 o 
   1  11   1       67.85       46.59      7.97 o 
   2  11   1        5.45       -2.55      8.57 o 
   3  11   1      271.84      217.15     13.28 o 
   4  11   1      515.11      497.00     32.59 o 
   5  11   1      274.72      264.63     16.39 o 
   6  11   1        2.93       -3.40      8.49 o 
   7  11   1      314.11      318.91     19.83 o 
   8  11   1        2.59        6.69     11.44 o 
   9  11   1        2.30       17.76     15.17 o 
  -8  12   1        0.46        4.56     11.26 o 
  -7  12   1      117.76      103.67     14.68 o 
  -6  12   1       11.88       14.40     10.08 o 
  -5  12   1      252.65      240.90     16.39 o 
  -4  12   1        4.90       24.07      8.82 o 
  -3  12   1     1285.60     1234.24     29.12 o 
  -2  12   1       91.01       71.78      9.65 o 
  -1  12   1     1437.22     1337.20     49.69 o 
   0  12   1      141.16      143.21      9.10 o 
   1  12   1     1720.32     1647.22     32.05 o 
   2  12   1       19.93       20.28      8.64 o 
   3  12   1      580.44      592.19     20.95 o 
   4  12   1       15.64       12.01     16.46 o 
   5  12   1        3.20       -3.21      7.57 o 
   6  12   1       36.70       39.14     17.83 o 
   7  12   1       28.30       27.79     11.50 o 
   8  12   1       19.67        4.58     12.10 o 
  -8  13   1        6.26       12.71     12.49 o 
  -7  13   1        2.70       -7.48     10.74 o 
  -6  13   1        3.42       -0.50     11.02 o 
  -5  13   1       20.90        8.53     14.35 o 
  -4  13   1       31.48       13.29      9.22 o 
  -3  13   1      323.14      314.63     16.81 o 
  -2  13   1        2.66       -8.83      6.87 o 
  -1  13   1       33.30       32.33      9.30 o 
   0  13   1        0.23      -12.46      8.81 o 
   1  13   1      404.27      375.87     17.13 o 
   2  13   1        6.11        8.82      7.83 o 
   3  13   1      858.10      880.48     34.89 o 
   4  13   1        1.82       -8.78      9.37 o 
   5  13   1      231.07      239.14     17.36 o 
   6  13   1       10.07       -0.03      9.37 o 
   7  13   1      153.25      163.19     17.45 o 
   8  13   1        5.92        1.53     11.85 o 
  -7  14   1      128.95       88.99     19.38 o 
  -6  14   1        1.28       -2.62     16.01 o 
  -5  14   1      278.01      256.72     21.99 o 
  -4  14   1       35.43       26.30     13.43 o 
  -3  14   1      971.38      941.46     27.44 o 
  -2  14   1        0.19       10.21      8.13 o 
  -1  14   1     1076.99     1084.23     36.17 o 
   0  14   1        6.57       43.37     19.57 o 
   1  14   1      849.79      742.84     23.54 o 
   2  14   1       31.52       45.46     10.47 o 
   3  14   1        0.70       -2.20     10.37 o 
   4  14   1        0.91      -14.75      9.83 o 
   5  14   1       44.32       45.71     12.31 o 
   6  14   1      140.32      120.35     15.22 o 
   7  14   1       11.50        1.96     11.61 o 
  -6  15   1      241.31      256.83     24.70 o 
  -5  15   1        7.08       14.92     13.51 o 
  -4  15   1       43.60       25.97     20.46 o 
  -3  15   1       86.83      108.21     13.64 o 
  -2  15   1       86.34       67.62     14.77 o 
  -1  15   1       21.02       22.74     36.92 o 
   0  15   1      122.17      109.74     16.32 o 
   1  15   1       84.20       85.47     16.03 o 
   2  15   1       23.95      -10.37      7.80 o 
   3  15   1      512.98      572.51     23.22 o 
   4  15   1        0.19      -18.02     12.01 o 
   5  15   1      171.37      183.70     17.23 o 
   6  15   1       11.64        1.50     11.75 o 
  -5  16   1      163.29      189.07     22.41 o 
  -4  16   1       61.01       63.34     16.95 o 
  -3  16   1      702.33      762.49     34.71 o 
  -2  16   1        0.16        0.19     11.63 o 
  -1  16   1      209.71      172.43     22.69 o 
   0  16   1        0.70       14.62     12.26 o 
   1  16   1      331.22      339.33     24.84 o 
   2  16   1        4.53       -7.48     11.52 o 
   3  16   1       39.75       31.41     11.44 o 
   4  16   1       30.75       49.67     14.94 o 
   5  16   1        3.31      -14.28     12.39 o 
  -4  17   1        1.85        8.90     22.24 o 
  -3  17   1      154.87      196.62     22.54 o 
  -2  17   1        2.16        9.52     13.25 o 
  -1  17   1        2.02       23.13     13.84 o 
   0  17   1       18.52        6.91     13.43 o 
   1  17   1        4.98       11.57     13.51 o 
   2  17   1        2.22       -4.75     12.89 o 
   3  17   1       72.18       96.74     18.21 o 
   4  17   1        0.16        1.69     12.39 o 
  -3  18   1      131.05      144.53     36.92 o 
  -2  18   1        4.39        1.19     13.89 o 
  -1  18   1       58.33       72.85     18.21 o 
   0  18   1       15.43       -6.67     13.21 o 
   1  18   1      130.32      128.32     20.73 o 
   2  18   1        2.65      -15.04     12.89 o 
   3  18   1       52.73       34.70     24.91 o 
 -10   0   2       54.27       26.56     34.25 o 
  -8   0   2       44.49       36.74     12.34 o 
  -6   0   2     2437.71     2156.63     43.01 o 
  -4   0   2     2485.36     2198.00     28.11 o 
  -2   0   2    17815.70    18236.15    167.29 o 
   0   0   2     1735.49     1155.72     20.46 o 
   2   0   2    15475.99    17084.39    180.61 o 
   4   0   2       83.01      101.56      8.74 o 
   6   0   2      196.25      140.61     12.16 o 
   8   0   2     3746.21     3670.38     79.63 o 
  10   0   2      166.84      113.88     31.14 o 
 -11   1   2       33.01       14.16     13.33 o 
 -10   1   2       62.54       71.09     13.85 o 
  -9   1   2        3.55        5.37      8.61 o 
  -8   1   2      498.67      473.84     17.29 o 
  -7   1   2        5.36        5.08      6.16 o 
  -6   1   2     1803.83     1733.67     22.73 o 
  -5   1   2        7.93        4.47      4.08 o 
  -4   1   2       30.66       38.85      4.12 o 
  -3   1   2        7.81       12.21      2.79 o 
  -2   1   2     8019.42     7911.44     76.92 o 
  -1   1   2      202.07      262.05      5.98 o 
   0   1   2    16773.51    16763.74    210.86 o 
   1   1   2     1033.18      941.03     13.67 o 
   2   1   2     3144.47     2582.96     23.00 o 
   3   1   2       54.67       82.96      8.48 o 
   4   1   2    12912.48    12706.86     80.93 o 
   5   1   2      172.44      206.37      7.45 o 
   6   1   2      662.05      609.16     24.32 o 
   7   1   2       60.14       57.61      8.01 o 
   8   1   2      152.70      149.36     11.53 o 
   9   1   2        0.64      -12.78     17.12 o 
  10   1   2        0.11       -4.68     11.90 o 
  11   1   2        5.40      -18.34     17.22 o 
 -11   2   2       13.27       15.33     14.10 o 
 -10   2   2      181.24      138.65     16.74 o 
  -9   2   2        0.31        2.22      7.90 o 
  -8   2   2     1114.61     1050.23     24.82 o 
  -7   2   2      299.18      275.13     14.38 o 
  -6   2   2     2480.67     2276.55     31.20 o 
  -5   2   2     1833.09     1919.95     22.92 o 
  -4   2   2     8753.64     8498.61     59.23 o 
  -3   2   2     5848.58     5734.12     41.18 o 
  -2   2   2    20165.19    20633.02    195.58 o 
  -1   2   2      940.75      858.37     11.89 o 
   0   2   2     3478.03     3363.32     36.92 o 
   1   2   2     5086.17     4705.50    142.35 o 
   2   2   2      779.57      645.32      8.60 o 
   3   2   2     1155.55     1508.76     15.92 o 
   4   2   2      795.78      924.43     13.55 o 
   5   2   2     1335.04     1306.44     17.72 o 
   6   2   2      639.81      480.28     14.07 o 
   7   2   2      426.42      431.93     14.92 o 
   8   2   2       46.39       43.14      8.37 o 
   9   2   2      111.70       76.46     13.18 o 
  10   2   2      207.33      204.93     18.72 o 
  11   2   2        6.35      -18.28     12.19 o 
 -11   3   2        2.97      -17.51     11.67 o 
 -10   3   2      171.58      220.32     19.26 o 
  -9   3   2       62.99       77.92     14.98 o 
  -8   3   2      744.87      770.43     27.34 o 
  -7   3   2        9.45       -0.14      5.49 o 
  -6   3   2     1231.97     1217.76     19.57 o 
  -5   3   2     1337.81     1338.45     18.99 o 
  -4   3   2       68.99       70.55      6.25 o 
  -3   3   2      385.83      325.94      7.41 o 
  -2   3   2      333.87      530.18     13.87 o 
  -1   3   2     7222.19     7909.08     78.33 o 
   0   3   2       42.83       62.23      5.01 o 
   1   3   2      927.00     1146.80     13.69 o 
   2   3   2     7588.89     7139.30     51.80 o 
   3   3   2     1185.04     1543.28     16.27 o 
   4   3   2    10666.92    10753.90     71.50 o 
   5   3   2        1.52        0.68      5.00 o 
   6   3   2     1617.52     1558.08     24.13 o 
   7   3   2     1306.94     1249.15     24.42 o 
   8   3   2       33.87       36.44     10.33 o 
   9   3   2       24.00       26.83     11.35 o 
  10   3   2        2.99        6.37     11.09 o 
  11   3   2        1.72       -2.45     13.04 o 
 -11   4   2        0.22       -4.31     26.46 o 
 -10   4   2      167.16      154.56     17.75 o 
  -9   4   2       80.16      115.68     20.14 o 
  -8   4   2      856.91      773.19     26.54 o 
  -7   4   2      281.91      251.75     10.74 o 
  -6   4   2     2030.87     2002.09     25.77 o 
  -5   4   2     1959.14     2224.05     22.10 o 
  -4   4   2     2073.07     1684.31     18.75 o 
  -3   4   2     2458.67     2945.23     22.93 o 
  -2   4   2    40875.66    41368.34    233.13 o 
  -1   4   2     2469.51     2300.41     22.00 o 
   0   4   2    23011.75    25268.00    164.48 o 
   1   4   2      785.68     1010.14     18.24 o 
   2   4   2      174.53      195.80      8.22 o 
   3   4   2      991.65     1266.27     14.29 o 
   4   4   2       16.37       11.86      3.42 o 
   5   4   2       45.10       47.92      5.23 o 
   6   4   2      238.76      222.65      9.02 o 
   7   4   2       12.42       18.83     13.88 o 
   8   4   2        3.76        5.80      9.44 o 
   9   4   2        1.13       -2.70      9.92 o 
  10   4   2      473.71      433.54     24.73 o 
 -10   5   2      257.45      323.62     26.73 o 
  -9   5   2       58.34       54.59     13.28 o 
  -8   5   2     1604.11     1638.38     38.04 o 
  -7   5   2      132.75      134.36     12.24 o 
  -6   5   2      745.91      759.47     17.56 o 
  -5   5   2      319.11      349.35      9.82 o 
  -4   5   2     1056.29     1057.55     13.24 o 
  -3   5   2      620.44      608.48     16.82 o 
  -2   5   2      721.93      690.91     11.66 o 
  -1   5   2        7.39       16.68      3.07 o 
   0   5   2     1517.01     1379.99     16.33 o 
   1   5   2     7519.95     7743.03     56.67 o 
   2   5   2     1281.61      932.63     16.47 o 
   3   5   2      141.04      173.52     10.06 o 
   4   5   2      149.60      294.27     11.72 o 
   5   5   2        2.59       -5.13      3.42 o 
   6   5   2      754.31      777.32     19.01 o 
   7   5   2      246.61      238.00     15.41 o 
   8   5   2       89.38       57.68     12.02 o 
   9   5   2       31.23        6.75     10.13 o 
  10   5   2       95.56       95.93     16.64 o 
 -10   6   2       12.61       32.30     16.21 o 
  -9   6   2        8.67       -2.79     11.03 o 
  -8   6   2      176.43      163.25     24.91 o 
  -7   6   2      354.57      369.58     17.57 o 
  -6   6   2      179.39      174.21     12.49 o 
  -5   6   2      124.12      118.74      5.91 o 
  -4   6   2     1852.68     1537.41     18.88 o 
  -3   6   2     1226.92     1235.68     15.79 o 
  -2   6   2     6417.92     5884.25     48.06 o 
  -1   6   2     1109.84     1253.60     17.10 o 
   0   6   2     1547.58     1377.94     17.40 o 
   1   6   2     1853.16     1892.38     20.03 o 
   2   6   2     1066.85      987.04     24.03 o 
   3   6   2     3382.77     3865.32     42.89 o 
   4   6   2     1967.89     1947.91     24.80 o 
   5   6   2       82.41       90.02      8.40 o 
   6   6   2       54.28       37.88      7.69 o 
   7   6   2      386.80      386.13     16.00 o 
   8   6   2      273.18      295.03     18.99 o 
   9   6   2        7.36       -3.21     10.92 o 
  10   6   2      278.95      309.70     22.77 o 
 -10   7   2      188.25      222.43     24.54 o 
  -9   7   2       51.65       67.35     16.95 o 
  -8   7   2      420.49      403.96     25.79 o 
  -7   7   2        1.22       -5.70      8.26 o 
  -6   7   2      808.28      753.44     22.57 o 
  -5   7   2     1735.70     1955.59     27.77 o 
  -4   7   2       30.45       43.83      4.78 o 
  -3   7   2     4189.29     4890.15     68.72 o 
  -2   7   2     1614.35     1609.69     20.71 o 
  -1   7   2      382.45      398.65     12.58 o 
   0   7   2     4232.81     4062.08     36.95 o 
   1   7   2      248.67      253.02      8.76 o 
   2   7   2      450.20      259.15     14.41 o 
   3   7   2      510.52      544.10     15.32 o 
   4   7   2     2083.75     1831.92     25.32 o 
   5   7   2     1590.82     1627.08     32.13 o 
   6   7   2      197.81      174.10     13.21 o 
   7   7   2      168.91      153.34     13.85 o 
   8   7   2       28.41        7.96      9.86 o 
   9   7   2        2.22        9.13     11.67 o 
  10   7   2       24.03       15.20     24.02 o 
 -10   8   2        0.01       17.41     16.03 o 
  -9   8   2        5.04      -12.26     12.89 o 
  -8   8   2        2.46        1.78      9.13 o 
  -7   8   2       66.24       94.18     14.71 o 
  -6   8   2      116.34      118.91     12.10 o 
  -5   8   2     1117.11     1117.22     29.63 o 
  -4   8   2     2306.04     2207.63     24.47 o 
  -3   8   2     1451.27     1546.30     19.34 o 
  -2   8   2      843.87      704.53     20.03 o 
  -1   8   2      419.26      562.58     12.82 o 
   0   8   2     3787.74     3392.27     43.96 o 
   1   8   2      473.53      558.60     11.71 o 
   2   8   2     1014.61     1033.08     21.29 o 
   3   8   2      832.90      772.36     32.74 o 
   4   8   2       38.43       46.67      7.87 o 
   5   8   2      403.58      374.21     16.59 o 
   6   8   2        2.89      -10.02      7.15 o 
   7   8   2       30.11       19.84     10.29 o 
   8   8   2      313.50      320.75     24.84 o 
   9   8   2        0.09       -2.99     13.35 o 
  10   8   2       32.57       26.42     15.96 o 
  -9   9   2       18.58       16.01     24.91 o 
  -8   9   2       74.95      106.27     14.47 o 
  -7   9   2        6.83       -1.63      8.84 o 
  -6   9   2       57.03       43.96     13.54 o 
  -5   9   2      117.29      130.80     12.47 o 
  -4   9   2     1287.75     1245.43     22.62 o 
  -3   9   2      188.47      209.19      8.78 o 
  -2   9   2     2268.37     2389.18     31.72 o 
  -1   9   2      293.40      325.87     10.50 o 
   0   9   2     9160.49     8958.23     99.39 o 
   1   9   2       53.99       59.61      7.06 o 
   2   9   2     9212.40     9305.49     92.45 o 
   3   9   2       10.68       15.87      5.94 o 
   4   9   2     5944.58     5950.48     66.03 o 
   5   9   2     1014.70     1056.91     37.31 o 
   6   9   2      362.95      333.72     17.40 o 
   7   9   2        3.58        7.25      9.68 o 
   8   9   2      144.78      167.92     21.80 o 
   9   9   2        8.71       12.91     13.43 o 
  -9  10   2       24.90       30.61     15.57 o 
  -8  10   2      129.19      141.53     15.80 o 
  -7  10   2       13.25       33.39     10.99 o 
  -6  10   2      811.42      829.70     26.17 o 
  -5  10   2      249.56      246.36     15.43 o 
  -4  10   2     1586.62     1599.67     27.87 o 
  -3  10   2        5.50        1.53      7.19 o 
  -2  10   2     3263.47     2830.68     33.06 o 
  -1  10   2      400.27      412.82     12.39 o 
   0  10   2     6084.01     5805.74     52.87 o 
   1  10   2      336.72      328.39     10.52 o 
   2  10   2      525.78      466.99     16.39 o 
   3  10   2      353.67      318.94     14.83 o 
   4  10   2       38.31       55.87     12.12 o 
   5  10   2      515.27      586.98     21.20 o 
   6  10   2       48.56       52.93     10.92 o 
   7  10   2        2.46        6.71      9.67 o 
   8  10   2      142.32      183.66     21.99 o 
   9  10   2       10.66       21.17     14.65 o 
  -9  11   2        1.33       -9.46     13.67 o 
  -8  11   2       94.72      128.65     16.91 o 
  -7  11   2        3.71        6.67      9.93 o 
  -6  11   2       93.10      101.93     12.98 o 
  -5  11   2       69.30       95.64     11.94 o 
  -4  11   2       11.02        0.96      6.23 o 
  -3  11   2     1121.68     1006.51     31.18 o 
  -2  11   2      924.01      937.06     23.53 o 
  -1  11   2     1230.59     1176.88     21.83 o 
   0  11   2     1015.43      964.81     29.02 o 
   1  11   2      711.51      763.38     20.82 o 
   2  11   2     1525.44     1502.51     30.20 o 
   3  11   2      982.22     1029.85     39.94 o 
   4  11   2     2698.15     2701.30     55.36 o 
   5  11   2        0.11       -0.74      7.52 o 
   6  11   2      266.81      286.79     18.32 o 
   7  11   2      167.63      146.82     15.64 o 
   8  11   2      158.33      159.55     38.26 o 
   9  11   2        2.87      -18.24     12.16 o 
  -8  12   2      181.02      222.26     34.14 o 
  -7  12   2       14.13        9.65     10.40 o 
  -6  12   2      571.74      665.25     25.16 o 
  -5  12   2      141.66      107.30     12.89 o 
  -4  12   2     1081.33     1108.96     40.18 o 
  -3  12   2       71.33       41.32      9.13 o 
  -2  12   2     1427.71     1398.11     33.02 o 
  -1  12   2      154.19      158.66     11.50 o 
   0  12   2      380.43      410.78     24.05 o 
   1  12   2      543.27      544.57     19.06 o 
   2  12   2       52.36       30.72      8.50 o 
   3  12   2     1313.68     1303.07     69.54 o 
   4  12   2       95.41       61.73     15.57 o 
   5  12   2       75.01       76.35     15.69 o 
   6  12   2      176.98      181.27     16.09 o 
   7  12   2       18.63       22.03     11.59 o 
   8  12   2       77.60      103.74     16.37 o 
  -8  13   2       92.91      102.57     20.38 o 
  -7  13   2       36.46       46.96     15.58 o 
  -6  13   2      223.51      233.15     22.27 o 
  -5  13   2        8.13       -9.68     16.01 o 
  -4  13   2      288.84      270.50     16.78 o 
  -3  13   2       68.19       72.86     10.81 o 
  -2  13   2      224.05      189.48     13.53 o 
  -1  13   2       84.63       92.03     10.74 o 
   0  13   2       46.73       29.64      8.36 o 
   1  13   2      682.37      635.06     21.32 o 
   2  13   2        4.30        7.92      7.54 o 
   3  13   2      584.47      532.22     21.39 o 
   4  13   2        8.94       -6.23      9.83 o 
   5  13   2        4.27       -0.15      9.22 o 
   6  13   2       23.46       30.10     11.10 o 
   7  13   2        9.79       26.39     12.64 o 
   8  13   2        0.70       -7.76     11.72 o 
  -7  14   2       31.92       41.61     15.81 o 
  -6  14   2      142.96      148.85     19.38 o 
  -5  14   2        4.87       -5.82     11.03 o 
  -4  14   2      571.12      609.35     23.41 o 
  -3  14   2        8.84       13.05     11.39 o 
  -2  14   2      617.04      670.19     23.06 o 
  -1  14   2       14.94       14.14     11.90 o 
   0  14   2       55.29       73.95     22.69 o 
   1  14   2       24.28       20.68      9.13 o 
   2  14   2       23.39       24.89      9.24 o 
   3  14   2      185.11      159.83     14.47 o 
   4  14   2       10.74        8.73     11.32 o 
   5  14   2        1.85        6.91      9.25 o 
   6  14   2       41.54       49.51     12.76 o 
   7  14   2       22.47        9.39     21.30 o 
  -6  15   2       59.34       73.67     19.57 o 
  -5  15   2       16.76        8.30     14.68 o 
  -4  15   2      301.17      302.02     23.68 o 
  -3  15   2      142.48      150.96     16.22 o 
  -2  15   2      140.97      124.99     17.29 o 
  -1  15   2       70.56       97.24     16.66 o 
   0  15   2       41.78       67.43     14.77 o 
   1  15   2      114.55      147.29     17.58 o 
   2  15   2      397.73      424.37     20.08 o 
   3  15   2      108.21       93.86     13.23 o 
   4  15   2       74.34       86.68     16.21 o 
   5  15   2       16.75        8.56     10.73 o 
   6  15   2       46.81       52.07     14.03 o 
  -5  16   2        1.34        8.38     16.01 o 
  -4  16   2      276.96      303.29     25.33 o 
  -3  16   2        7.02        1.11     12.79 o 
  -2  16   2      202.16      208.87     21.28 o 
  -1  16   2        3.12       10.85     12.39 o 
   0  16   2      107.59      122.38     18.49 o 
   1  16   2      148.75      116.24     18.24 o 
   2  16   2        8.75       -2.26     17.79 o 
   3  16   2      108.85       98.60     14.13 o 
   4  16   2        1.71        6.97     12.79 o 
   5  16   2       11.38       11.39     11.67 o 
  -4  17   2        2.45      -19.57     17.79 o 
  -3  17   2       25.94       14.33     13.89 o 
  -2  17   2       79.50      102.26     18.59 o 
  -1  17   2       71.35       58.99     16.32 o 
   0  17   2      161.60      213.22     21.70 o 
   1  17   2       59.33       43.06     17.79 o 
   2  17   2      508.12      599.41     33.34 o 
   3  17   2       39.89       22.24     22.24 o 
   4  17   2      230.35      219.70     29.80 o 
  -3  18   2        0.30      -17.59     12.16 o 
  -2  18   2       76.17       77.91     30.69 o 
  -1  18   2        2.74        3.56     13.84 o 
   0  18   2       83.13      128.00     20.73 o 
   1  18   2        4.66      -12.56     13.80 o 
   2  18   2       58.07       91.15     25.36 o 
   3  18   2        2.24        7.12     21.35 o 
 -11   0   3      109.27       56.05     29.36 o 
  -9   0   3     1232.29     1319.43     57.83 o 
  -7   0   3     2283.66     2098.23     45.53 o 
  -5   0   3    20011.92    19518.07    194.92 o 
  -3   0   3    28600.34    29722.76    222.01 o 
  -1   0   3    15670.47    16978.15    215.31 o 
   1   0   3     2557.17     2436.00     40.93 o 
   3   0   3      578.83      961.88     20.27 o 
   5   0   3      873.33     1230.41     35.14 o 
   7   0   3      666.14      650.34     28.03 o 
   9   0   3      437.24      428.93     25.83 o 
  11   0   3      130.45      157.48     35.59 o 
 -11   1   3       94.63       74.61     15.66 o 
 -10   1   3       59.67       50.89     11.46 o 
  -9   1   3      268.39      266.09     15.58 o 
  -8   1   3      178.43      187.53     15.67 o 
  -7   1   3      669.53      607.68     17.52 o 
  -6   1   3       24.66       19.40      5.17 o 
  -5   1   3       67.66       84.50      6.45 o 
  -4   1   3       80.38       73.83      5.16 o 
  -3   1   3     1976.69     2820.56     26.18 o 
  -2   1   3      754.43     1003.08     13.09 o 
  -1   1   3    10172.59     9307.15     63.44 o 
   0   1   3      540.20      401.75      8.74 o 
   1   1   3     9621.81     9741.97     91.52 o 
   2   1   3      145.86      143.14      5.24 o 
   3   1   3      493.72      492.38     17.21 o 
   4   1   3       10.18        6.77      3.36 o 
   5   1   3     1677.60     1449.75     18.22 o 
   6   1   3       76.59       66.59     11.13 o 
   7   1   3        0.80       -0.02      5.69 o 
   8   1   3      345.95      353.55     15.54 o 
   9   1   3        3.82        7.94     11.34 o 
  10   1   3       16.58       -0.96     11.29 o 
  11   1   3      165.00      158.71     41.82 o 
 -11   2   3       20.45       13.37     12.80 o 
 -10   2   3        1.95      -11.99      9.92 o 
  -9   2   3      384.23      373.70     17.46 o 
  -8   2   3     1253.84     1116.48     25.41 o 
  -7   2   3     2269.47     2136.87     32.73 o 
  -6   2   3      506.38      498.32     13.00 o 
  -5   2   3     9331.61     8855.93     64.48 o 
  -4   2   3       16.53       43.85      4.54 o 
  -3   2   3     6059.73     5608.38     67.29 o 
  -2   2   3    10255.55    10887.95     67.27 o 
  -1   2   3    25772.77    25844.33    290.93 o 
   0   2   3     1717.91     2235.45     29.69 o 
   1   2   3     1188.34     1329.85     15.70 o 
   2   2   3     1465.00     2008.80     19.51 o 
   3   2   3     1717.24     1644.81     25.03 o 
   4   2   3     1151.08     1239.12     15.92 o 
   5   2   3     1668.96     1518.06     22.93 o 
   6   2   3       51.52       52.93      8.09 o 
   7   2   3     1620.14     1571.13     27.34 o 
   8   2   3        2.07       16.18      9.68 o 
   9   2   3      270.59      269.32     18.80 o 
  10   2   3       61.50       38.85     13.38 o 
 -11   3   3      173.76      199.20     20.64 o 
 -10   3   3       20.39       26.55     12.92 o 
  -9   3   3      682.91      742.91     62.49 o 
  -8   3   3        0.74       -2.35      7.30 o 
  -7   3   3      111.29      122.11      8.45 o 
  -6   3   3      555.87      588.49     14.11 o 
  -5   3   3     1356.71     1425.20     19.84 o 
  -4   3   3        1.93       28.97     12.86 o 
  -3   3   3     5682.27     5704.48     41.37 o 
  -2   3   3     7107.12     8527.62     59.50 o 
  -1   3   3      658.16      885.37     13.85 o 
   0   3   3     3670.00     4391.26     39.39 o 
   1   3   3     5074.47     4398.17     34.16 o 
   2   3   3      772.10      766.71     12.46 o 
   3   3   3    24340.00    24169.19    206.36 o 
   4   3   3      855.39     1094.36     15.12 o 
   5   3   3     3052.65     2894.97     29.28 o 
   6   3   3        2.57       -6.38      4.25 o 
   7   3   3       31.09       29.95      7.35 o 
   8   3   3      304.89      358.43     22.26 o 
   9   3   3       13.05        9.55     10.67 o 
  10   3   3       15.21       15.33     12.19 o 
 -11   4   3        2.80        7.69     15.96 o 
 -10   4   3        9.66       -2.80     12.25 o 
  -9   4   3        0.79       -4.24      9.86 o 
  -8   4   3        5.14       21.41     11.34 o 
  -7   4   3        8.40        4.97      6.99 o 
  -6   4   3      125.42      141.50      8.35 o 
  -5   4   3      255.76      174.93      7.93 o 
  -4   4   3       76.49       83.49     13.42 o 
  -3   4   3      135.63       55.48      3.67 o 
  -2   4   3     3348.13     3264.63     26.46 o 
  -1   4   3     2266.07     1783.26     19.33 o 
   0   4   3     5285.48     5490.65     42.58 o 
   1   4   3     1295.92     1563.47     16.29 o 
   2   4   3     3040.17     3283.80     36.60 o 
   3   4   3      804.33      834.58     13.36 o 
   4   4   3     2102.85     2590.87     25.18 o 
   5   4   3     7744.15     7722.49     57.56 o 
   6   4   3      153.60      115.24      7.25 o 
   7   4   3     1568.05     1386.13     33.76 o 
   8   4   3       29.16       11.92      9.58 o 
   9   4   3      436.42      421.66     36.08 o 
  10   4   3        2.98        5.12     11.50 o 
 -10   5   3       11.63       -8.74     13.67 o 
  -9   5   3      165.55      134.11     19.47 o 
  -8   5   3       56.28       73.56     15.40 o 
  -7   5   3      564.02      541.38     19.94 o 
  -6   5   3        2.40       -3.43      4.96 o 
  -5   5   3        0.18        0.67      3.44 o 
  -4   5   3       30.68       55.26      4.32 o 
  -3   5   3    10789.18    10759.12     97.25 o 
  -2   5   3      461.44      492.21      8.97 o 
  -1   5   3     1507.90     1059.14     17.84 o 
   0   5   3     1092.76     1114.42     14.83 o 
   1   5   3     6747.88     6867.34     51.60 o 
   2   5   3      897.93      947.64     17.13 o 
   3   5   3     2128.47     2092.21     31.08 o 
   4   5   3      883.28      979.28     18.41 o 
   5   5   3      573.84      528.16     11.78 o 
   6   5   3      342.01      328.36     14.24 o 
   7   5   3       20.33       42.53     13.59 o 
   8   5   3       52.32       36.44     10.43 o 
   9   5   3       53.82       28.38     23.51 o 
  10   5   3        9.16       11.91     13.71 o 
 -10   6   3       49.95       69.35     18.49 o 
  -9   6   3       18.37       27.60     14.14 o 
  -8   6   3      103.78       97.90     16.36 o 
  -7   6   3      205.52      207.56     14.36 o 
  -6   6   3      718.14      709.25     15.40 o 
  -5   6   3     1264.08     1088.74     17.32 o 
  -4   6   3      531.20      596.67     15.16 o 
  -3   6   3    12376.59    12640.79     82.11 o 
  -2   6   3     9398.95     9832.95     87.32 o 
  -1   6   3     8336.72     8427.74     64.27 o 
   0   6   3      158.42      244.91      7.67 o 
   1   6   3     1567.77     1672.01     28.33 o 
   2   6   3      176.49      252.90     10.04 o 
   3   6   3     1147.25     1407.95     23.01 o 
   4   6   3       28.78       22.88      4.46 o 
   5   6   3      162.36      170.20     10.03 o 
   6   6   3       65.29       77.37      8.68 o 
   7   6   3      260.34      254.15     22.58 o 
   8   6   3       49.46       58.60     12.82 o 
   9   6   3      499.41      533.08     25.67 o 
  10   6   3       24.70        2.91     16.20 o 
 -10   7   3       10.34       -2.56     14.53 o 
  -9   7   3      100.40      116.68     19.18 o 
  -8   7   3       15.34       23.15     10.20 o 
  -7   7   3       93.63      101.80     14.80 o 
  -6   7   3      181.82      200.03     13.85 o 
  -5   7   3       35.19       39.36      5.37 o 
  -4   7   3      466.39      493.53     12.30 o 
  -3   7   3      254.07      280.05      8.47 o 
  -2   7   3     2129.27     2124.61     34.03 o 
  -1   7   3     7175.80     7375.22     67.06 o 
   0   7   3      123.02      121.58      6.18 o 
   1   7   3     2643.15     2514.55     34.42 o 
   2   7   3      617.85      643.94     17.03 o 
   3   7   3       45.70       83.53      7.59 o 
   4   7   3       29.01       21.37      5.88 o 
   5   7   3      563.80      495.69     17.92 o 
   6   7   3       70.82       66.69      8.84 o 
   7   7   3        0.37       -3.47      7.62 o 
   8   7   3       40.41       32.85     14.07 o 
   9   7   3       10.84        0.18     11.60 o 
  10   7   3      113.44      107.00     17.22 o 
 -10   8   3        1.97      -19.55     13.03 o 
  -9   8   3      253.85      291.18     25.07 o 
  -8   8   3        3.96       13.85      9.89 o 
  -7   8   3     1357.86     1401.06     33.54 o 
  -6   8   3      126.98      113.91     12.13 o 
  -5   8   3     3797.68     3844.09     47.51 o 
  -4   8   3      136.12      133.13      7.18 o 
  -3   8   3    10019.86     9847.00     68.92 o 
  -2   8   3     1824.92     2018.57     33.26 o 
  -1   8   3    12558.32    13321.55    147.15 o 
   0   8   3     1269.91     1285.48     19.05 o 
   1   8   3     3909.02     3944.67     37.06 o 
   2   8   3      580.15      571.80     16.57 o 
   3   8   3      754.46      819.80     29.06 o 
   4   8   3      315.12      335.65     19.66 o 
   5   8   3        2.92       -2.54      6.93 o 
   6   8   3      220.44      226.00     14.90 o 
   7   8   3      693.81      708.85     40.53 o 
   8   8   3       15.86       36.94     14.31 o 
   9   8   3      193.33      217.04     23.88 o 
  -9   9   3      181.04      233.55     24.54 o 
  -8   9   3       20.19       21.00     11.23 o 
  -7   9   3        0.66       -7.58      8.38 o 
  -6   9   3      101.55      108.35     11.98 o 
  -5   9   3     1285.26     1318.10     58.82 o 
  -4   9   3       88.68       95.16      8.29 o 
  -3   9   3      545.87      546.85     12.60 o 
  -2   9   3      317.06      322.56     10.79 o 
  -1   9   3     2684.38     2780.25     32.04 o 
   0   9   3       88.24       75.73      8.09 o 
   1   9   3      936.72      815.06     15.04 o 
   2   9   3       87.61       96.48     14.14 o 
   3   9   3     1046.11      898.24     34.90 o 
   4   9   3      459.46      487.62     17.13 o 
   5   9   3       54.22       59.05      9.73 o 
   6   9   3       45.24       37.64     10.00 o 
   7   9   3      240.03      238.40     17.17 o 
   8   9   3        7.38        4.96     12.81 o 
   9   9   3       95.92       83.13     19.47 o 
  -9  10   3      140.80      175.39     22.62 o 
  -8  10   3      102.58       87.76     14.09 o 
  -7  10   3      448.21      448.63     21.89 o 
  -6  10   3        0.54        0.94      8.84 o 
  -5  10   3     2025.77     2016.88     55.14 o 
  -4  10   3      595.34      615.18     19.78 o 
  -3  10   3      728.63      675.52     31.82 o 
  -2  10   3     1629.40     1732.36     25.12 o 
  -1  10   3     1643.01     1620.95     51.50 o 
   0  10   3     1031.61     1157.23     20.00 o 
   1  10   3      883.38      870.47     16.18 o 
   2  10   3      609.18      674.63     26.69 o 
   3  10   3      319.00      302.60     14.61 o 
   4  10   3      127.58       96.60     13.51 o 
   5  10   3      444.26      396.92     18.59 o 
   6  10   3        2.78        1.41      8.61 o 
   7  10   3      752.63      854.01     28.36 o 
   8  10   3        8.59        8.27     13.80 o 
   9  10   3      118.37      160.16     23.25 o 
  -9  11   3       75.36       88.39     19.75 o 
  -8  11   3       55.16       71.81     15.46 o 
  -7  11   3       77.29       89.50     22.77 o 
  -6  11   3       53.26       37.87     10.71 o 
  -5  11   3       46.23       31.93      9.73 o 
  -4  11   3       80.10       84.90      8.94 o 
  -3  11   3      231.82      209.61     13.14 o 
  -2  11   3       34.92       33.56      8.02 o 
  -1  11   3     1151.10     1024.48     19.92 o 
   0  11   3       14.23       16.55     12.48 o 
   1  11   3     1605.51     1515.97     29.89 o 
   2  11   3      539.16      503.20     18.13 o 
   3  11   3     2818.68     2862.10     44.36 o 
   4  11   3     1547.40     1440.19     40.25 o 
   5  11   3       46.39       24.75      9.58 o 
   6  11   3       91.31      105.19     13.52 o 
   7  11   3       28.33       52.29     12.82 o 
   8  11   3       78.65       79.16     18.55 o 
  -8  12   3       66.94       81.74     19.00 o 
  -7  12   3      165.74      151.81     20.38 o 
  -6  12   3       39.10       41.39     14.10 o 
  -5  12   3      279.15      277.44     21.99 o 
  -4  12   3        0.16        4.60      8.29 o 
  -3  12   3      481.04      467.34     18.83 o 
  -2  12   3       32.70       20.67      7.72 o 
  -1  12   3      101.37       89.83      8.07 o 
   0  12   3       13.04        2.32      6.67 o 
   1  12   3       13.77        3.99      8.91 o 
   2  12   3       12.51        1.25     12.92 o 
   3  12   3        9.68        9.61      8.32 o 
   4  12   3       30.03       48.17     12.89 o 
   5  12   3       30.72       32.03     10.07 o 
   6  12   3       29.86        2.90      9.25 o 
   7  12   3      140.52      168.22     17.42 o 
   8  12   3       11.72        7.58     14.31 o 
  -8  13   3       38.22       18.43     28.03 o 
  -7  13   3       50.61       45.97     44.04 o 
  -6  13   3       14.87       27.48     13.80 o 
  -5  13   3      349.43      326.90     40.48 o 
  -4  13   3       24.43       36.75     13.91 o 
  -3  13   3        6.69        7.66      8.01 o 
  -2  13   3        1.13        7.78     10.01 o 
  -1  13   3      260.62      259.35     19.50 o 
   0  13   3        2.83       -0.82      7.44 o 
   1  13   3      597.38      586.49     20.97 o 
   2  13   3      204.26      208.22     17.82 o 
   3  13   3      801.93      848.27     31.37 o 
   4  13   3      111.57      119.76     36.03 o 
   5  13   3      132.07      148.10     18.55 o 
   6  13   3        6.01       -8.27      9.65 o 
   7  13   3      214.77      230.32     19.51 o 
  -7  14   3      114.76      146.52     21.70 o 
  -6  14   3        0.00       -9.91     11.27 o 
  -5  14   3      174.93      199.61     21.53 o 
  -4  14   3        0.32      -10.88      8.52 o 
  -3  14   3      466.34      424.73     19.68 o 
  -2  14   3       76.39       83.80     11.55 o 
  -1  14   3       21.24        8.01     10.01 o 
   0  14   3       12.70        4.35     11.00 o 
   1  14   3        5.46        7.81      8.11 o 
   2  14   3      165.95      153.90     13.73 o 
   3  14   3        1.86        7.48      8.62 o 
   4  14   3       75.06       48.36     14.68 o 
   5  14   3       15.93       12.92     11.90 o 
   6  14   3       71.25       70.97     14.03 o 
   7  14   3       91.22      145.70     37.49 o 
  -6  15   3       21.83       11.85     15.57 o 
  -5  15   3        6.39        9.34     16.46 o 
  -4  15   3        0.36       -3.31      9.33 o 
  -3  15   3       10.87       17.08      9.77 o 
  -2  15   3        9.73       -6.25     11.27 o 
  -1  15   3      111.27      138.01     42.71 o 
   0  15   3       11.40        5.36     11.27 o 
   1  15   3      357.77      360.48     24.54 o 
   2  15   3        0.05       -3.24      8.84 o 
   3  15   3      366.85      364.06     19.69 o 
   4  15   3       20.72       14.50     16.01 o 
   5  15   3      242.27      216.63     22.33 o 
   6  15   3       55.76       85.44     15.02 o 
  -5  16   3      138.52      131.77     19.87 o 
  -4  16   3       54.39       50.95     16.01 o 
  -3  16   3      326.28      394.44     40.93 o 
  -2  16   3       45.30       33.16     16.46 o 
  -1  16   3       30.39       19.05     12.79 o 
   0  16   3        2.72       14.71     12.89 o 
   1  16   3       12.25        9.92     12.39 o 
   2  16   3       57.63       51.53     15.69 o 
   3  16   3       70.86       80.96     40.04 o 
   4  16   3        4.35       20.31     14.94 o 
   5  16   3      133.72      106.76     20.10 o 
  -4  17   3        1.12      -23.13     19.57 o 
  -3  17   3        5.89        7.16     14.53 o 
  -2  17   3        0.08      -11.63     11.97 o 
  -1  17   3       27.65       38.68     15.69 o 
   0  17   3        1.49       -6.23     12.58 o 
   1  17   3      209.18      239.17     23.59 o 
   2  17   3       27.38       34.14     15.40 o 
   3  17   3       46.79       39.15     22.24 o 
   4  17   3        4.12      -16.90     13.35 o 
  -3  18   3      111.27      138.86     30.69 o 
  -2  18   3        0.45      -17.63     11.76 o 
  -1  18   3       19.30       24.29     19.13 o 
   0  18   3        0.00      -12.23     12.26 o 
   1  18   3       25.65       37.37     15.40 o 
   2  18   3        0.17       12.46     13.84 o 
   3  18   3       29.67       14.24     22.24 o 
 -10   0   4      481.79      469.72     29.13 o 
  -8   0   4      439.38      470.24     28.47 o 
  -6   0   4     1822.03     1764.52     39.29 o 
  -4   0   4      328.41      659.18     19.81 o 
  -2   0   4     8239.25     8361.41    120.11 o 
   0   0   4     6318.57     6014.38     86.30 o 
   2   0   4    16489.43    18124.42    220.20 o 
   4   0   4     5441.55     5552.73     73.85 o 
   6   0   4     1419.46     1250.14     37.81 o 
   8   0   4      811.88      835.59     31.39 o 
  10   0   4      356.64      396.81     43.60 o 
 -11   1   4       11.62        7.57     13.34 o 
 -10   1   4      137.39      146.87     14.10 o 
  -9   1   4       32.71       32.65     14.00 o 
  -8   1   4        5.44       -3.01      7.13 o 
  -7   1   4      112.40      109.07      9.97 o 
  -6   1   4       73.75       48.35      6.21 o 
  -5   1   4       12.89        8.06      4.83 o 
  -4   1   4     1429.39     1316.22     17.32 o 
  -3   1   4     5090.29     6100.02     46.82 o 
  -2   1   4     4607.17     4007.40     33.64 o 
  -1   1   4    17595.28    19111.66    243.78 o 
   0   1   4     8504.70     7774.74     78.28 o 
   1   1   4     1319.72     1351.66     60.05 o 
   2   1   4    14377.71    14732.04    108.76 o 
   3   1   4     1068.85     1151.87     13.99 o 
   4   1   4     7183.90     8122.27     65.64 o 
   5   1   4     3101.65     3435.28     48.77 o 
   6   1   4      104.14      123.62      8.61 o 
   7   1   4       38.55       42.38      7.24 o 
   8   1   4        7.83       -2.51      6.66 o 
   9   1   4       17.99       26.09     13.98 o 
  10   1   4       78.64       62.86     20.02 o 
 -11   2   4        0.24       -0.84     12.24 o 
 -10   2   4      156.29      191.24     18.68 o 
  -9   2   4       17.36       18.05      8.96 o 
  -8   2   4      515.27      514.71     18.53 o 
  -7   2   4       59.93       78.08      7.76 o 
  -6   2   4     2646.55     2483.72     29.36 o 
  -5   2   4      337.08      400.26     11.28 o 
  -4   2   4     1509.82     1275.24     17.40 o 
  -3   2   4      540.74      554.11     14.07 o 
  -2   2   4     8955.45     8088.71     52.93 o 
  -1   2   4    87942.96    87680.32    837.69 o 
   0   2   4    19067.21    20175.69    199.29 o 
   1   2   4     3672.19     4572.77     41.06 o 
   2   2   4      560.36      389.59      7.86 o 
   3   2   4       29.96       14.77      3.15 o 
   4   2   4     1210.44     1077.94     14.94 o 
   5   2   4     2515.53     2903.08     28.77 o 
   6   2   4     1983.97     1913.72     36.47 o 
   7   2   4     1426.81     1368.09     25.78 o 
   8   2   4       63.23      101.33     22.42 o 
   9   2   4       81.33       65.49     12.81 o 
  10   2   4       49.71       46.92     14.09 o 
 -11   3   4       17.23       -0.27     12.69 o 
 -10   3   4        9.45        1.26     11.55 o 
  -9   3   4       56.36       54.18     13.22 o 
  -8   3   4      329.07      247.13     13.74 o 
  -7   3   4      161.83      149.13      9.28 o 
  -6   3   4        0.28        1.89      4.85 o 
  -5   3   4        1.57       -1.26      4.41 o 
  -4   3   4     3697.15     3355.69     34.29 o 
  -3   3   4       18.69       18.03      3.60 o 
  -2   3   4      413.62      644.85     10.98 o 
  -1   3   4      681.08      761.31     14.33 o 
   0   3   4      221.43      296.36      7.33 o 
   1   3   4     6633.36     6751.40     65.88 o 
   2   3   4      780.80     1224.64     21.46 o 
   3   3   4      509.09      548.59     10.27 o 
   4   3   4      399.75      360.48     10.13 o 
   5   3   4     1734.72     1989.78     24.69 o 
   6   3   4       36.35       23.63      6.93 o 
   7   3   4      251.84      235.58     20.81 o 
   8   3   4        1.86        4.55      8.20 o 
   9   3   4        2.87        2.25     11.44 o 
  10   3   4      381.59      351.28     29.55 o 
 -10   4   4       34.54       12.90     28.92 o 
  -9   4   4       27.96       15.86     24.47 o 
  -8   4   4      523.87      576.17     23.82 o 
  -7   4   4       45.26       23.93      7.10 o 
  -6   4   4     2932.13     2773.79     34.85 o 
  -5   4   4      713.85      734.80     16.09 o 
  -4   4   4     2532.01     2371.08     24.73 o 
  -3   4   4     1169.00     1504.74     17.40 o 
  -2   4   4    13438.17    13122.54     95.25 o 
  -1   4   4      273.72      465.70      9.71 o 
   0   4   4     4303.71     4257.21     35.93 o 
   1   4   4     1686.61     1723.08     20.48 o 
   2   4   4      757.97     1147.18     17.36 o 
   3   4   4     5709.29     6500.51     88.35 o 
   4   4   4      113.82      211.87      7.26 o 
   5   4   4        3.52        7.19      4.10 o 
   6   4   4      651.37      610.39     16.34 o 
   7   4   4       38.35       34.51      9.52 o 
   8   4   4       12.01       14.21      9.52 o 
   9   4   4       18.91       11.48     10.83 o 
  10   4   4        1.24       -3.83     11.72 o 
 -10   5   4        1.72       -7.74     12.16 o 
  -9   5   4       65.33       58.18     15.33 o 
  -8   5   4      131.56      121.86     17.29 o 
  -7   5   4      123.26      110.53     11.69 o 
  -6   5   4       43.94       30.58      5.91 o 
  -5   5   4       72.14       70.14      5.34 o 
  -4   5   4     3943.06     3700.70     33.09 o 
  -3   5   4     2045.34     2254.57     26.52 o 
  -2   5   4      558.37      810.86     22.22 o 
  -1   5   4      971.96      901.94     14.18 o 
   0   5   4      962.09      689.39     11.83 o 
   1   5   4      962.04     1290.09     13.41 o 
   2   5   4     2720.55     2370.57     65.52 o 
   3   5   4      103.61      152.82      6.90 o 
   4   5   4        4.34       -1.43      3.42 o 
   5   5   4      388.63      410.54     13.36 o 
   6   5   4       38.58       40.95      7.31 o 
   7   5   4      206.43      212.62     15.23 o 
   8   5   4        5.86        1.25     13.30 o 
   9   5   4        6.23       -6.93      9.88 o 
  10   5   4      252.50      235.51     21.20 o 
 -10   6   4      137.06      165.43     22.62 o 
  -9   6   4       24.08       21.27     26.25 o 
  -8   6   4     1469.26     1427.80     42.43 o 
  -7   6   4       29.54       21.06      8.73 o 
  -6   6   4     1257.11     1197.72     19.98 o 
  -5   6   4      558.36      611.23     14.50 o 
  -4   6   4     4514.96     4315.58     56.00 o 
  -3   6   4      265.26      360.04      9.29 o 
  -2   6   4    12370.34    13359.13     85.16 o 
  -1   6   4     3493.32     3966.92     37.03 o 
   0   6   4       27.51       53.51      5.82 o 
   1   6   4     1834.08     2252.88     23.68 o 
   2   6   4     1919.55     1793.67     41.93 o 
   3   6   4      720.27      785.19     22.97 o 
   4   6   4     3912.29     3939.38     67.99 o 
   5   6   4     1421.82     1319.46     23.99 o 
   6   6   4      965.85      906.82     21.12 o 
   7   6   4      343.01      315.06     18.08 o 
   8   6   4       48.08       53.17     12.07 o 
   9   6   4        6.29        0.89     11.67 o 
  10   6   4      117.09      133.18     17.78 o 
 -10   7   4       14.34       22.24     16.21 o 
  -9   7   4        0.82        3.56     18.68 o 
  -8   7   4       15.41       21.30     10.04 o 
  -7   7   4       59.99       42.88     10.61 o 
  -6   7   4      180.59      159.08     12.82 o 
  -5   7   4       82.93       81.21      6.79 o 
  -4   7   4     2284.36     2327.80     25.86 o 
  -3   7   4        6.00        4.89      4.40 o 
  -2   7   4     1487.49     1253.63     16.52 o 
  -1   7   4       49.96       47.87      5.09 o 
   0   7   4     3204.95     2792.49     44.52 o 
   1   7   4      120.23      160.66      6.71 o 
   2   7   4     4165.12     3938.17     47.06 o 
   3   7   4       74.91       64.81      7.45 o 
   4   7   4     2604.52     2736.60     36.73 o 
   5   7   4        1.57        1.16      5.80 o 
   6   7   4       64.25       72.70      9.16 o 
   7   7   4        0.07        1.37      8.85 o 
   8   7   4        1.02        3.31     10.17 o 
   9   7   4       16.35        4.78     20.26 o 
  10   7   4       10.19       11.96     13.70 o 
 -10   8   4      142.98      143.14     28.47 o 
  -9   8   4        7.55        5.59     13.25 o 
  -8   8   4      345.34      392.52     20.51 o 
  -7   8   4      246.81      208.32     15.39 o 
  -6   8   4      891.91      946.65     46.56 o 
  -5   8   4     2417.70     2303.20     40.13 o 
  -4   8   4     3911.35     3826.38     35.84 o 
  -3   8   4      289.23      328.36      9.92 o 
  -2   8   4     1250.01     1330.83     22.39 o 
  -1   8   4       61.42       37.30      6.81 o 
   0   8   4      509.15      600.82     13.18 o 
   1   8   4      869.67      843.12     27.35 o 
   2   8   4     1012.90     1061.67     22.35 o 
   3   8   4      584.99      527.12     18.36 o 
   4   8   4     3043.92     2913.25    131.23 o 
   5   8   4       54.83       68.55      9.87 o 
   6   8   4     1114.33     1051.35     27.67 o 
   7   8   4      204.82      210.01     16.23 o 
   8   8   4      542.62      532.45     30.47 o 
   9   8   4       14.38       36.97     19.13 o 
  -9   9   4        7.37       -1.92     13.25 o 
  -8   9   4       40.80       77.17     17.04 o 
  -7   9   4      308.66      306.04     19.08 o 
  -6   9   4        3.40        1.66      8.36 o 
  -5   9   4       85.40      109.32      9.47 o 
  -4   9   4      548.16      495.39     14.82 o 
  -3   9   4      801.87      781.56     14.69 o 
  -2   9   4     1193.90     1085.82     19.22 o 
  -1   9   4      657.50      771.05     16.21 o 
   0   9   4      101.73       50.92      5.65 o 
   1   9   4       36.28       27.13      5.01 o 
   2   9   4      141.01       88.89      8.70 o 
   3   9   4       89.24       78.72      8.55 o 
   4   9   4       30.91       29.00     12.90 o 
   5   9   4       17.89       15.90      9.83 o 
   6   9   4        0.09        2.72     10.89 o 
   7   9   4      121.89      117.22     13.79 o 
   8   9   4      102.02       87.84     17.86 o 
   9   9   4       72.17       87.77     20.01 o 
  -9  10   4        7.86       13.64     14.94 o 
  -8  10   4      214.70      287.34     19.78 o 
  -7  10   4        0.44        8.84      9.87 o 
  -6  10   4      688.04      727.11     24.25 o 
  -5  10   4        0.30        7.48      7.32 o 
  -4  10   4      232.25      268.38     12.21 o 
  -3  10   4       11.53        6.86      4.36 o 
  -2  10   4        0.86       -2.02      4.33 o 
  -1  10   4       29.47       26.05      5.80 o 
   0  10   4      422.91      446.64     12.53 o 
   1  10   4        1.10        5.47      6.02 o 
   2  10   4      144.59      174.17     11.44 o 
   3  10   4      545.33      511.67     19.52 o 
   4  10   4       57.24       38.02     11.52 o 
   5  10   4      877.10      834.14     28.43 o 
   6  10   4     1238.56     1169.44     38.31 o 
   7  10   4      423.53      371.19     20.97 o 
   8  10   4      325.58      369.24     28.31 o 
   9  10   4        0.14       19.61     15.39 o 
  -9  11   4        4.74       16.01     21.35 o 
  -8  11   4        0.67       -3.18     17.35 o 
  -7  11   4       82.74       76.78     16.66 o 
  -6  11   4        0.59        4.70     11.12 o 
  -5  11   4        0.59       -8.66      9.19 o 
  -4  11   4      189.70      191.21     13.74 o 
  -3  11   4        1.48       -4.84      9.32 o 
  -2  11   4      728.37      653.36     16.31 o 
  -1  11   4       24.06       32.82      6.30 o 
   0  11   4      552.05      586.69     15.13 o 
   1  11   4       29.70       38.30      8.24 o 
   2  11   4     1285.62     1269.92     28.21 o 
   3  11   4      112.85       89.17     12.21 o 
   4  11   4      155.74      146.26     16.66 o 
   5  11   4       27.20        5.04      8.22 o 
   6  11   4      168.54      163.09     15.39 o 
   7  11   4       20.55        8.73     10.56 o 
   8  11   4      125.54      146.65     50.71 o 
  -8  12   4      363.06      341.71     48.04 o 
  -7  12   4        0.02       -9.29     10.51 o 
  -6  12   4      878.73      779.26     56.05 o 
  -5  12   4       27.20       55.57     14.31 o 
  -4  12   4      381.41      333.49     17.28 o 
  -3  12   4       52.23       58.45     11.60 o 
  -2  12   4      364.72      342.90     16.06 o 
  -1  12   4        9.21        7.13      5.44 o 
   0  12   4      257.83      240.81     13.96 o 
   1  12   4        5.50        2.72      7.19 o 
   2  12   4       32.47       35.63      8.96 o 
   3  12   4     1038.77      967.03     26.48 o 
   4  12   4      113.17      129.19     21.35 o 
   5  12   4        5.77       -0.58     10.64 o 
   6  12   4      357.60      447.78     26.15 o 
   7  12   4       24.43       24.15     12.40 o 
   8  12   4       36.47       59.16     17.72 o 
  -8  13   4        1.29       -1.03     30.25 o 
  -7  13   4       29.15       16.05     14.10 o 
  -6  13   4        2.21        1.78     18.24 o 
  -5  13   4       18.65       17.89     11.97 o 
  -4  13   4      120.83      149.87     14.13 o 
  -3  13   4      237.95      212.44     15.01 o 
  -2  13   4      587.67      649.54     22.24 o 
  -1  13   4      189.68      198.43     26.69 o 
   0  13   4     1377.52     1405.91     31.46 o 
   1  13   4      260.74      249.80     22.70 o 
   2  13   4     2660.92     2703.84     60.18 o 
   3  13   4      312.22      336.29     18.29 o 
   4  13   4       26.65       17.79     11.95 o 
   5  13   4       12.65       17.27     12.26 o 
   6  13   4       11.06        0.33     10.04 o 
   7  13   4       18.62       28.64     12.41 o 
  -7  14   4        4.06       -4.63     13.32 o 
  -6  14   4      135.20       95.57     39.59 o 
  -5  14   4       69.73       57.90     15.06 o 
  -4  14   4      681.42      706.78     25.11 o 
  -3  14   4       78.11       77.51     11.99 o 
  -2  14   4       42.08       35.54     12.54 o 
  -1  14   4       23.34       36.14     12.16 o 
   0  14   4       11.75        2.91     10.25 o 
   1  14   4       33.53       33.49      9.92 o 
   2  14   4       34.57       16.15      9.00 o 
   3  14   4       25.31       12.69      9.13 o 
   4  14   4      113.32      119.98     17.58 o 
   5  14   4       34.53       33.81     14.47 o 
   6  14   4       73.32       94.03     20.90 o 
   7  14   4       10.47        4.07     12.26 o 
  -6  15   4        6.36        0.27     13.25 o 
  -5  15   4        6.44       16.46     17.35 o 
  -4  15   4      215.48      245.20     17.45 o 
  -3  15   4        0.30       -7.87     13.35 o 
  -2  15   4      244.81      294.15     23.18 o 
  -1  15   4       31.02       47.80     20.91 o 
   0  15   4      308.01      269.10     21.99 o 
   1  15   4        4.71       -0.14      8.50 o 
   2  15   4      377.77      442.68     20.77 o 
   3  15   4       30.67       12.46     16.01 o 
   4  15   4      215.37      167.17     25.80 o 
   5  15   4       75.26       85.54     17.72 o 
   6  15   4       76.76       64.59     14.72 o 
  -5  16   4       86.92       41.40     15.96 o 
  -4  16   4      227.34      265.75     29.80 o 
  -3  16   4       31.61       35.51     19.13 o 
  -2  16   4       31.65       36.19     14.31 o 
  -1  16   4       61.37       48.04     14.47 o 
   0  16   4       66.49       68.14     15.69 o 
   1  16   4      290.50      251.13     22.54 o 
   2  16   4      103.68      114.80     15.52 o 
   3  16   4        7.09       11.94     16.01 o 
   4  16   4      253.66      311.96     25.77 o 
   5  16   4       24.58        8.94     13.51 o 
  -4  17   4       22.35      -23.13     20.46 o 
  -3  17   4        6.16       21.41     14.75 o 
  -2  17   4       32.72       40.04     15.10 o 
  -1  17   4        1.34       17.02     14.43 o 
   0  17   4      185.55      209.31     22.90 o 
   1  17   4       43.14       58.54     16.36 o 
   2  17   4      123.06      162.05     21.36 o 
   3  17   4       62.36       48.41     28.92 o 
   4  17   4        9.87       21.26     15.58 o 
  -2  18   4        0.18       10.41     13.43 o 
  -1  18   4       23.77       39.67     21.35 o 
   0  18   4        2.26        3.48     15.57 o 
   1  18   4        0.98       13.27     15.40 o 
   2  18   4       27.30       53.83     16.99 o 
 -11   0   5      347.73      416.64     56.50 o 
  -9   0   5       38.89       55.50     14.75 o 
  -7   0   5      241.79      235.10     17.86 o 
  -5   0   5      531.17      606.60     21.64 o 
  -3   0   5     1549.92     2395.88     60.05 o 
  -1   0   5    52263.86    56053.75    488.98 o 
   1   0   5     4709.62     6227.01     93.42 o 
   3   0   5     2680.28     1608.51     21.85 o 
   5   0   5     2326.67     2147.52     40.66 o 
   7   0   5       33.22       38.54     11.18 o 
   9   0   5       37.75       53.70     20.02 o 
 -11   1   5        0.26       -8.38     12.04 o 
 -10   1   5       76.14       75.53     12.22 o 
  -9   1   5        4.70       -1.16     10.40 o 
  -8   1   5      140.97      137.51     14.62 o 
  -7   1   5      245.20      250.19     18.88 o 
  -6   1   5       27.83       37.37      6.09 o 
  -5   1   5    11691.16    11668.28    104.40 o 
  -4   1   5      769.98      706.09     13.34 o 
  -3   1   5     2598.10     2257.10     25.12 o 
  -2   1   5     8078.53     9107.08     66.99 o 
  -1   1   5    18162.42    17927.81    125.46 o 
   0   1   5     1320.41     1671.18     24.80 o 
   1   1   5    11864.92    11915.01    154.36 o 
   2   1   5        2.15        1.51      2.31 o 
   3   1   5     2131.73     2271.23     32.46 o 
   4   1   5     1761.99     2047.05     22.01 o 
   5   1   5      781.24      876.86     23.45 o 
   6   1   5       18.77        4.53      5.17 o 
   7   1   5     4038.49     3908.59     78.98 o 
   8   1   5       21.28        9.81      7.11 o 
   9   1   5      958.97      954.78     42.18 o 
  10   1   5       32.04       19.06     18.55 o 
 -11   2   5      233.18      304.61     23.36 o 
 -10   2   5       24.73        2.25     16.89 o 
  -9   2   5      389.14      435.10     22.60 o 
  -8   2   5        3.38       -3.39      6.84 o 
  -7   2   5      833.05      720.61     23.76 o 
  -6   2   5       65.28       48.30      6.56 o 
  -5   2   5      680.03      600.03     22.09 o 
  -4   2   5     2377.10     2653.45     30.00 o 
  -3   2   5     1152.99     1238.85     16.01 o 
  -2   2   5      377.88      338.21     15.67 o 
  -1   2   5     3040.02     2793.50     30.89 o 
   0   2   5      165.29      258.95      9.22 o 
   1   2   5     1547.72     1353.52     16.02 o 
   2   2   5        1.23       -1.47      2.31 o 
   3   2   5     2407.10     1873.32     34.05 o 
   4   2   5     1751.47     2012.56     22.03 o 
   5   2   5      646.13      547.80     11.91 o 
   6   2   5      320.83      312.56     12.53 o 
   7   2   5      135.69      140.78     10.33 o 
   8   2   5      116.72      111.11     13.59 o 
   9   2   5      204.78      239.80     18.30 o 
  10   2   5       15.98       10.54     12.04 o 
 -11   3   5       44.32       65.36     19.38 o 
 -10   3   5       72.68       61.93     17.35 o 
  -9   3   5       86.04       83.98     11.69 o 
  -8   3   5      165.85      162.88     12.45 o 
  -7   3   5       42.43       47.24     13.61 o 
  -6   3   5       39.59       41.72      7.06 o 
  -5   3   5      453.98      471.84     13.52 o 
  -4   3   5     3214.64     3595.57     32.82 o 
  -3   3   5     1337.19     1190.34     15.61 o 
  -2   3   5     6850.91     7550.70     67.51 o 
  -1   3   5    44162.29    43713.68    316.30 o 
   0   3   5       33.70       81.88      4.05 o 
   1   3   5     1372.06     1087.42     14.29 o 
   2   3   5     2876.34     2992.72     25.29 o 
   3   3   5      100.52       69.51      4.96 o 
   4   3   5      200.50      247.89      8.93 o 
   5   3   5       99.00       79.01      5.92 o 
   6   3   5      144.89      164.62      9.80 o 
   7   3   5      168.99      181.21     14.11 o 
   8   3   5        2.28       -7.56      8.52 o 
   9   3   5      124.84      127.47     16.17 o 
  10   3   5        0.17        1.77     10.89 o 
 -10   4   5        1.47      -11.46     13.25 o 
  -9   4   5     1013.84     1019.73     42.26 o 
  -8   4   5       21.04        8.41      8.90 o 
  -7   4   5      817.97      788.02     20.36 o 
  -6   4   5        0.00        6.91      6.93 o 
  -5   4   5     1552.99     1431.17     20.34 o 
  -4   4   5        9.25       14.84      4.20 o 
  -3   4   5     5324.84     5810.83     48.96 o 
  -2   4   5       65.34       63.04      5.78 o 
  -1   4   5     2522.32     3012.18     29.80 o 
   0   4   5     5111.77     5656.82     47.39 o 
   1   4   5      595.78      573.90     11.06 o 
   2   4   5     3665.91     4407.68     75.19 o 
   3   4   5      642.49      411.62     12.22 o 
   4   4   5       28.76       24.70      5.63 o 
   5   4   5     1334.41     1328.96     21.95 o 
   6   4   5        0.24        1.05      5.27 o 
   7   4   5      466.16      450.66     35.97 o 
   8   4   5      135.06       87.90     12.97 o 
   9   4   5      314.47      308.01     21.43 o 
  10   4   5       29.61       41.04     14.09 o 
 -10   5   5       71.91       54.62     16.85 o 
  -9   5   5       95.74      110.49     18.55 o 
  -8   5   5      143.44      132.78     17.62 o 
  -7   5   5       18.45       28.25      6.71 o 
  -6   5   5       20.01       14.34      5.44 o 
  -5   5   5      746.98      664.72     12.61 o 
  -4   5   5       32.80       40.71      4.88 o 
  -3   5   5      327.02      281.35     10.96 o 
  -2   5   5        2.87       -0.25      3.06 o 
  -1   5   5     1688.19     1398.42     25.81 o 
   0   5   5      108.76       82.04      5.06 o 
   1   5   5       34.24      103.60      5.65 o 
   2   5   5     4502.51     4717.90     47.62 o 
   3   5   5      330.72      283.49      7.58 o 
   4   5   5      792.56      885.61     13.95 o 
   5   5   5      148.03      151.19      9.29 o 
   6   5   5       93.02      109.93      9.50 o 
   7   5   5      134.78      112.46     12.92 o 
   8   5   5        8.10        7.75     10.32 o 
   9   5   5      445.26      485.10     25.08 o 
  10   5   5       49.84       59.07     15.05 o 
 -10   6   5        2.20        8.49     25.36 o 
  -9   6   5      258.75      269.62     23.59 o 
  -8   6   5       60.29       35.19     14.79 o 
  -7   6   5      684.31      669.71     22.85 o 
  -6   6   5       71.95       84.17      7.58 o 
  -5   6   5     1310.77     1160.74     18.45 o 
  -4   6   5      203.42      204.71     11.40 o 
  -3   6   5      124.34      128.21      6.16 o 
  -2   6   5       18.71       27.17      3.91 o 
  -1   6   5     3016.82     3222.91     32.83 o 
   0   6   5      221.47      333.92     12.84 o 
   1   6   5     3430.60     3347.71     41.70 o 
   2   6   5       68.25       93.63      4.78 o 
   3   6   5     5145.96     4618.33     43.32 o 
   4   6   5      280.51      278.92     16.18 o 
   5   6   5     5883.29     5837.10     58.00 o 
   6   6   5        0.08        3.01      6.17 o 
   7   6   5      463.06      530.21     22.24 o 
   8   6   5       36.51        4.17     10.00 o 
   9   6   5       31.86       21.32     12.97 o 
  10   6   5       59.96       40.46     14.65 o 
 -10   7   5       49.69       57.32     21.35 o 
  -9   7   5        5.71      -10.72     15.57 o 
  -8   7   5        0.36        5.73      9.03 o 
  -7   7   5      219.15      223.24     15.20 o 
  -6   7   5      369.97      380.87     17.45 o 
  -5   7   5     3180.03     2987.12     31.91 o 
  -4   7   5     3198.72     3258.83     32.34 o 
  -3   7   5       77.71       60.58      5.26 o 
  -2   7   5        0.93       -0.65      2.95 o 
  -1   7   5       67.55       36.41      4.91 o 
   0   7   5      114.76       93.21      6.11 o 
   1   7   5      212.83      187.58      7.20 o 
   2   7   5      136.67      142.64      9.13 o 
   3   7   5        5.41       15.90      5.88 o 
   4   7   5       22.83       24.38      8.48 o 
   5   7   5        1.46        7.68      6.16 o 
   6   7   5       78.13       91.42      9.73 o 
   7   7   5     1058.00      986.24     32.40 o 
   8   7   5        0.03       -1.53     10.04 o 
   9   7   5      491.71      473.21     25.35 o 
  10   7   5        0.02        3.25     13.18 o 
 -10   8   5       20.91       37.00     16.95 o 
  -9   8   5      171.96      180.89     22.02 o 
  -8   8   5        0.13        7.18     10.09 o 
  -7   8   5      234.49      225.08     16.06 o 
  -6   8   5        0.03        9.07      8.44 o 
  -5   8   5     1203.67     1218.26     20.05 o 
  -4   8   5       10.39       17.78      4.91 o 
  -3   8   5      526.87      445.07     13.50 o 
  -2   8   5      402.42      407.69     16.26 o 
  -1   8   5     1069.26     1143.71     19.12 o 
   0   8   5      554.19      657.04     16.95 o 
   1   8   5     2403.46     2386.14     28.12 o 
   2   8   5     1131.28     1189.15     28.19 o 
   3   8   5     2967.00     2733.40     61.29 o 
   4   8   5      186.37      143.16     14.14 o 
   5   8   5     1467.75     1415.07     31.02 o 
   6   8   5        1.43       -7.62      7.72 o 
   7   8   5       74.80       87.18     12.31 o 
   8   8   5      137.07      140.82     16.39 o 
   9   8   5       26.54       18.66     12.77 o 
  -9   9   5        2.03       13.58     14.06 o 
  -8   9   5       77.69       90.12     13.79 o 
  -7   9   5       81.00       97.00     14.47 o 
  -6   9   5      326.90      311.99     17.16 o 
  -5   9   5      798.98      792.82     27.58 o 
  -4   9   5       18.26       16.59      5.14 o 
  -3   9   5      749.41      681.19     13.95 o 
  -2   9   5       39.82       36.09      6.68 o 
  -1   9   5     3118.05     3095.44     35.91 o 
   0   9   5      521.08      571.17     13.88 o 
   1   9   5     2945.04     2977.76     36.07 o 
   2   9   5       93.43       89.92     18.26 o 
   3   9   5       53.09       57.81      8.19 o 
   4   9   5      743.07      752.78     27.66 o 
   5   9   5        4.80       -3.15      6.84 o 
   6   9   5        2.71        0.97      8.11 o 
   7   9   5      110.67      106.62     16.39 o 
   8   9   5       42.85       50.71     16.95 o 
   9   9   5       59.39       60.12     18.49 o 
  -9  10   5      277.99      295.38     38.26 o 
  -8  10   5        9.59        2.02     12.79 o 
  -7  10   5      500.73      595.41     32.92 o 
  -6  10   5       18.22       33.61     12.89 o 
  -5  10   5     1523.55     1401.44     36.95 o 
  -4  10   5      411.07      425.51     17.88 o 
  -3  10   5       29.53       23.09      5.52 o 
  -2  10   5       47.26       50.98      6.56 o 
  -1  10   5      206.29      192.96      9.72 o 
   0  10   5       81.79       97.61      7.45 o 
   1  10   5       31.71       19.87      6.64 o 
   2  10   5       20.43       22.60      7.67 o 
   3  10   5      410.74      378.72     16.39 o 
   4  10   5       29.36       43.78     11.90 o 
   5  10   5       54.21       27.65     11.63 o 
   6  10   5      210.52      177.48     19.18 o 
   7  10   5       40.42       26.96     21.87 o 
   8  10   5        0.77       23.13     15.17 o 
   9  10   5       51.05       42.62     17.29 o 
  -9  11   5        0.72        2.67     18.68 o 
  -8  11   5      118.74      110.22     19.75 o 
  -7  11   5        5.46       -6.11     11.76 o 
  -6  11   5       19.87        0.48     10.89 o 
  -5  11   5        1.90       14.16      8.32 o 
  -4  11   5      550.87      511.01     19.37 o 
  -3  11   5       84.20       67.41      9.52 o 
  -2  11   5      282.70      279.16     11.74 o 
  -1  11   5     1277.75     1300.90     38.06 o 
   0  11   5       24.36       27.67      7.59 o 
   1  11   5     1412.75     1498.63     30.71 o 
   2  11   5      552.72      492.77     19.09 o 
   3  11   5      241.72      247.26     16.34 o 
   4  11   5       17.39       -0.55      8.98 o 
   5  11   5       11.09       14.71     13.79 o 
   6  11   5       31.15       15.19      9.73 o 
   7  11   5       75.90      101.43     14.44 o 
   8  11   5       16.67      -13.35     18.24 o 
  -8  12   5       84.69       69.61     17.95 o 
  -7  12   5      420.43      428.49     29.13 o 
  -6  12   5      103.83       72.16     16.59 o 
  -5  12   5      390.41      412.34     48.49 o 
  -4  12   5      122.36      110.80     11.88 o 
  -3  12   5       25.78        9.93      7.39 o 
  -2  12   5      617.27      581.89     31.04 o 
  -1  12   5      297.60      299.24     12.41 o 
   0  12   5      673.01      648.89     21.41 o 
   1  12   5      204.40      207.42     14.01 o 
   2  12   5        0.03        3.98      7.97 o 
   3  12   5       11.92       19.87      9.25 o 
   4  12   5       52.41       61.77     18.68 o 
   5  12   5      486.52      479.47     27.03 o 
   6  12   5       13.53        8.62      9.87 o 
   7  12   5      302.75      367.63     38.54 o 
   8  12   5       28.80       25.17     16.32 o 
  -7  13   5        0.20        7.57     13.00 o 
  -6  13   5       22.15       29.53     20.02 o 
  -5  13   5        2.13        1.85     11.03 o 
  -4  13   5        6.27       -5.71      7.88 o 
  -3  13   5      484.24      545.66     21.36 o 
  -2  13   5        2.02       -0.05      7.31 o 
  -1  13   5      487.15      548.64     26.40 o 
   0  13   5      162.02      131.21     12.69 o 
   1  13   5      701.79      671.48     24.69 o 
   2  13   5       85.44       82.63     11.79 o 
   3  13   5       58.65       64.70     11.27 o 
   4  13   5        1.00       14.44     11.00 o 
   5  13   5      125.43      110.65     19.57 o 
   6  13   5       68.54       66.35     13.36 o 
   7  13   5      152.55      162.68     18.08 o 
  -7  14   5        1.07        3.95     17.35 o 
  -6  14   5        8.86       24.73     13.65 o 
  -5  14   5       23.41       37.62     16.46 o 
  -4  14   5       14.47        7.36      9.13 o 
  -3  14   5       23.57        5.57      8.72 o 
  -2  14   5        2.02       17.02     11.52 o 
  -1  14   5        0.34        8.19     10.89 o 
   0  14   5       46.98       41.84     16.78 o 
   1  14   5      235.04      229.97     15.80 o 
   2  14   5        3.37       -0.40      8.49 o 
   3  14   5       83.21       92.33     12.78 o 
   4  14   5        2.57        1.37     11.00 o 
   5  14   5      324.96      368.95     26.10 o 
   6  14   5        0.05        7.59     10.85 o 
   7  14   5      216.82      217.38     20.03 o 
  -6  15   5       90.52       97.21     37.81 o 
  -5  15   5       82.31       71.14     27.14 o 
  -4  15   5       14.83        5.36     10.05 o 
  -3  15   5      337.59      332.90     24.32 o 
  -2  15   5        0.08        2.15     14.68 o 
  -1  15   5      171.52      189.36     28.47 o 
   0  15   5       40.03       24.98     12.89 o 
   1  15   5      159.58      193.02     15.86 o 
   2  15   5      186.40      188.91     15.99 o 
   3  15   5      113.67       98.54     26.25 o 
   4  15   5        9.24       -7.12     12.46 o 
   5  15   5       26.68       21.80     17.35 o 
   6  15   5        0.40      -10.27     11.23 o 
  -5  16   5       21.88       16.58     14.53 o 
  -4  16   5       57.38       48.21     15.78 o 
  -3  16   5       14.59        5.82     16.01 o 
  -2  16   5       48.29       35.11     14.69 o 
  -1  16   5       10.97        1.11     12.39 o 
   0  16   5        2.07       11.50     12.89 o 
   1  16   5       12.55       20.40     14.14 o 
   2  16   5        0.57       -9.35     18.77 o 
   3  16   5       55.87       60.57     16.03 o 
   4  16   5        9.12       16.54     14.69 o 
   5  16   5       54.07      103.25     19.18 o 
  -4  17   5        4.26       16.90     24.02 o 
  -3  17   5      254.39      317.21     26.22 o 
  -2  17   5        0.06        2.47     13.80 o 
  -1  17   5      421.43      418.52     28.62 o 
   0  17   5       37.19       39.59     15.73 o 
   1  17   5      426.27      510.95     31.14 o 
   2  17   5        3.74        2.19     12.89 o 
   3  17   5        0.29       -8.75     12.89 o 
   4  17   5        0.45        2.95     18.24 o 
  -2  18   5        0.64        7.00     14.43 o 
  -1  18   5        1.05        4.05     14.69 o 
   0  18   5        1.09       -0.89     13.43 o 
   1  18   5        4.31       -6.51     13.80 o 
   2  18   5        3.30        7.53     14.06 o 
 -10   0   6      199.10      237.95     23.54 o 
  -8   0   6      294.61      292.32     30.25 o 
  -6   0   6     2991.50     2915.26     52.83 o 
  -4   0   6     1327.57     1180.07     27.68 o 
  -2   0   6      142.68      234.39     11.27 o 
   0   0   6       14.00       -5.34      3.56 o 
   2   0   6      136.70      265.81     11.00 o 
   4   0   6      311.80      494.88     13.16 o 
   6   0   6      758.05      706.23     25.59 o 
   8   0   6      161.02      159.19     17.53 o 
  10   0   6        0.02      -19.57     21.35 o 
 -11   1   6        0.63        5.87     12.66 o 
 -10   1   6       36.94       23.46      9.93 o 
  -9   1   6       18.31       12.72      9.04 o 
  -8   1   6       97.42       81.76     10.79 o 
  -7   1   6        9.76        8.16      6.88 o 
  -6   1   6     2420.91     2361.06     36.73 o 
  -5   1   6      256.10      325.16     10.87 o 
  -4   1   6     1651.70     1426.24     21.56 o 
  -3   1   6      935.17     1109.77     17.29 o 
  -2   1   6     6077.00     5771.43     47.78 o 
  -1   1   6     1832.99     2011.55     34.25 o 
   0   1   6     3854.22     5372.96     60.06 o 
   1   1   6       19.29       13.62      4.05 o 
   2   1   6      445.02      815.64     15.22 o 
   3   1   6     2991.17     3563.85     30.75 o 
   4   1   6     2648.34     2391.23     21.53 o 
   5   1   6     1451.68     1431.97     19.21 o 
   6   1   6     3366.30     3379.33     43.66 o 
   7   1   6      960.08      969.00     22.84 o 
   8   1   6     1003.96      991.86     29.83 o 
   9   1   6       20.71       44.61     11.93 o 
  10   1   6      605.64      628.34     36.42 o 
 -11   2   6        2.10        4.16     14.65 o 
 -10   2   6      155.03      179.76     32.91 o 
  -9   2   6       11.08       -2.02     12.33 o 
  -8   2   6      372.90      399.56     16.97 o 
  -7   2   6      108.59      104.15      9.61 o 
  -6   2   6      495.69      475.07     15.12 o 
  -5   2   6      324.46      377.08     12.67 o 
  -4   2   6      347.17      351.60     11.41 o 
  -3   2   6     1866.27     2020.59     21.72 o 
  -2   2   6     2065.56     2235.42     55.48 o 
  -1   2   6     4646.07     5689.91     46.45 o 
   0   2   6     1647.10     1326.45     24.51 o 
   1   2   6     6287.58     7480.23     78.80 o 
   2   2   6     5641.08     5235.69     43.02 o 
   3   2   6      322.54      375.81      9.09 o 
   4   2   6     3355.35     3033.66     29.08 o 
   5   2   6       60.92       47.90      6.75 o 
   6   2   6     1342.68     1214.60     23.20 o 
   7   2   6      950.74      922.00     22.07 o 
   8   2   6      199.06      199.48     16.32 o 
   9   2   6        0.01        7.85     10.18 o 
  10   2   6       23.36       14.51     12.57 o 
 -10   3   6        0.88      -12.46     12.46 o 
  -9   3   6        0.18      -12.03      8.02 o 
  -8   3   6      237.12      268.04     19.24 o 
  -7   3   6       38.91       38.28      7.93 o 
  -6   3   6     3462.71     3309.45     39.78 o 
  -5   3   6      102.25       70.10      7.10 o 
  -4   3   6     4612.04     4297.92     37.58 o 
  -3   3   6       25.85       50.48      5.24 o 
  -2   3   6    12007.21    11572.58    118.84 o 
  -1   3   6     5791.95     5985.48     56.27 o 
   0   3   6    17651.21    18685.54    194.66 o 
   1   3   6       64.25      109.37      5.32 o 
   2   3   6     4940.21     5292.22     38.81 o 
   3   3   6    15588.61    18064.27    214.84 o 
   4   3   6      406.97      424.53     11.35 o 
   5   3   6      897.02      887.35     19.65 o 
   6   3   6     1734.10     1721.65     27.78 o 
   7   3   6      417.21      387.85     18.78 o 
   8   3   6      161.31      181.72     23.33 o 
   9   3   6        3.71       23.84     12.02 o 
  10   3   6      141.72      143.00     32.03 o 
 -10   4   6      149.03      133.11     21.07 o 
  -9   4   6        5.31        5.48     11.90 o 
  -8   4   6      166.94      237.19     16.48 o 
  -7   4   6       93.80       91.91     10.66 o 
  -6   4   6      220.21      244.12     11.78 o 
  -5   4   6       45.68       51.85      6.01 o 
  -4   4   6       18.17       22.42      4.48 o 
  -3   4   6        2.14       14.19      4.49 o 
  -2   4   6       18.23       28.06     13.74 o 
  -1   4   6      363.95      361.59      9.94 o 
   0   4   6     1290.57     1227.33     17.36 o 
   1   4   6     3079.76     3257.49     31.14 o 
   2   4   6    10009.33     9738.74     63.83 o 
   3   4   6      588.57      677.86     11.84 o 
   4   4   6     5415.64     5096.10     52.50 o 
   5   4   6       14.32       16.64      4.72 o 
   6   4   6      692.64      637.90     21.53 o 
   7   4   6      250.19      255.38     16.85 o 
   8   4   6      550.13      609.61     29.61 o 
   9   4   6       11.41        9.02     12.19 o 
  10   4   6        5.28       -6.97     11.61 o 
 -10   5   6        0.74       -6.75     14.31 o 
  -9   5   6        8.52       25.92     14.14 o 
  -8   5   6      145.10      129.48     16.25 o 
  -7   5   6       64.22       54.20      7.62 o 
  -6   5   6      758.13      670.79     14.07 o 
  -5   5   6      454.52      480.98     11.52 o 
  -4   5   6     4430.53     4369.02     47.36 o 
  -3   5   6     2848.29     3271.14     30.19 o 
  -2   5   6     5999.86     5745.85     50.58 o 
  -1   5   6     2301.01     2534.36     28.37 o 
   0   5   6     2054.09     1927.26     23.34 o 
   1   5   6       29.98       28.60      4.37 o 
   2   5   6      861.09      978.26     12.97 o 
   3   5   6     2214.98     2705.84     21.62 o 
   4   5   6        2.95        4.80      3.45 o 
   5   5   6      991.88      977.62     20.53 o 
   6   5   6       23.17       19.96      6.58 o 
   7   5   6       15.30       28.26     10.47 o 
   8   5   6      133.49      141.82     15.13 o 
   9   5   6        4.00        0.58     10.85 o 
  10   5   6      161.93      233.68     21.35 o 
 -10   6   6       91.21      130.34     21.39 o 
  -9   6   6        3.71       -3.94     13.17 o 
  -8   6   6      366.51      392.80     30.72 o 
  -7   6   6      491.98      469.45     19.86 o 
  -6   6   6     1162.74     1170.40     22.96 o 
  -5   6   6       30.14       25.15      5.34 o 
  -4   6   6      785.25      817.31     15.15 o 
  -3   6   6      853.84      912.51     16.52 o 
  -2   6   6       11.94       10.15      4.36 o 
  -1   6   6       11.86        3.64      3.76 o 
   0   6   6     4637.22     4506.62     41.77 o 
   1   6   6       72.36       73.90      5.34 o 
   2   6   6       78.19      138.76      6.37 o 
   3   6   6      126.64      116.15      5.05 o 
   4   6   6     1537.50     1393.29     26.45 o 
   5   6   6      177.56      188.63     10.82 o 
   6   6   6      589.70      584.20     18.05 o 
   7   6   6      282.43      236.69     16.74 o 
   8   6   6        6.35       -2.35      9.59 o 
   9   6   6        9.91       19.03     12.69 o 
  10   6   6       51.55       56.37     15.17 o 
 -10   7   6        1.12      -18.80     12.54 o 
  -9   7   6      133.71      113.38     19.57 o 
  -8   7   6       48.40       73.43     12.71 o 
  -7   7   6      139.34      133.39     14.48 o 
  -6   7   6      267.63      290.12     14.25 o 
  -5   7   6      434.32      446.22     13.39 o 
  -4   7   6      274.85      267.14     10.70 o 
  -3   7   6      177.35      194.32      7.83 o 
  -2   7   6      176.01      141.07      6.44 o 
  -1   7   6       76.79       73.66      6.17 o 
   0   7   6     1112.33     1322.47     19.90 o 
   1   7   6     4033.98     4290.73     34.82 o 
   2   7   6     1568.52     1779.89     30.45 o 
   3   7   6     1082.62     1160.66     23.67 o 
   4   7   6       44.82       26.67      9.43 o 
   5   7   6      537.59      594.42     17.11 o 
   6   7   6      166.15      187.35     22.11 o 
   7   7   6       54.38       41.20     11.26 o 
   8   7   6      318.73      352.91     21.39 o 
   9   7   6       67.77       59.56     23.50 o 
  -9   8   6        4.48        7.95     14.14 o 
  -8   8   6      278.91      292.75     24.34 o 
  -7   8   6        0.47       -9.03     10.03 o 
  -6   8   6      632.87      603.46     21.84 o 
  -5   8   6     1160.22     1169.97     19.73 o 
  -4   8   6       32.24       27.29      5.48 o 
  -3   8   6        7.08        6.99      5.59 o 
  -2   8   6      276.09      244.52      9.33 o 
  -1   8   6      312.75      347.56     14.04 o 
   0   8   6     2154.52     1911.81     25.33 o 
   1   8   6        0.59        0.69      3.25 o 
   2   8   6     2118.74     1703.96     30.24 o 
   3   8   6      106.05      121.48      9.81 o 
   4   8   6     4506.30     4383.66    126.78 o 
   5   8   6      100.23       94.33     11.12 o 
   6   8   6      549.00      609.58     36.34 o 
   7   8   6      120.66      108.70     13.96 o 
   8   8   6        0.34        7.87     11.33 o 
   9   8   6       28.72       19.33     12.97 o 
  -9   9   6       23.20       17.79     21.35 o 
  -8   9   6       17.21       22.61     20.91 o 
  -7   9   6       29.14       25.13     12.39 o 
  -6   9   6      400.04      390.38     43.15 o 
  -5   9   6      644.96      589.08     20.86 o 
  -4   9   6      168.53      190.15     17.08 o 
  -3   9   6      264.15      224.61     10.40 o 
  -2   9   6      194.90      182.13      9.25 o 
  -1   9   6     1724.95     1580.87     30.73 o 
   0   9   6      248.01      242.41     14.25 o 
   1   9   6      131.83      166.16      8.26 o 
   2   9   6        0.89       13.56      7.81 o 
   3   9   6        1.14        8.24      6.97 o 
   4   9   6     1342.86     1271.92     35.79 o 
   5   9   6       38.11       46.43      9.65 o 
   6   9   6     1067.40      993.05     28.87 o 
   7   9   6       65.56       43.69     14.03 o 
   8   9   6      189.40      207.73     23.59 o 
   9   9   6       31.08       11.36     16.21 o 
  -9  10   6       36.10       16.01     20.46 o 
  -8  10   6      147.98      167.31     42.71 o 
  -7  10   6       36.99       44.00     20.91 o 
  -6  10   6      105.11       74.75     14.94 o 
  -5  10   6        8.79       19.74      8.72 o 
  -4  10   6       14.35       -4.62      6.96 o 
  -3  10   6       10.65        6.91      6.10 o 
  -2  10   6       74.35       66.33      7.39 o 
  -1  10   6       41.11       30.48      6.19 o 
   0  10   6     2135.77     1946.44     73.84 o 
   1  10   6       60.05       68.12     11.86 o 
   2  10   6     4645.27     4601.64     77.56 o 
   3  10   6      547.38      491.33     18.99 o 
   4  10   6     1176.24     1262.67     49.82 o 
   5  10   6       11.68       20.25     10.64 o 
   6  10   6      344.68      365.10     19.72 o 
   7  10   6       28.75       21.71     14.80 o 
   8  10   6       82.30      116.29     35.14 o 
  -8  11   6      113.63      159.46     22.27 o 
  -7  11   6        6.72       27.08     13.82 o 
  -6  11   6      388.20      423.41     27.03 o 
  -5  11   6      207.53      193.15     15.96 o 
  -4  11   6       28.17       56.29     11.69 o 
  -3  11   6       44.47       46.02      8.96 o 
  -2  11   6      617.41      588.12     16.44 o 
  -1  11   6      336.39      341.09     12.93 o 
   0  11   6      374.86      392.52     16.90 o 
   1  11   6      160.35      148.17     13.53 o 
   2  11   6       23.21       10.12     11.46 o 
   3  11   6     1427.61     1441.56     32.05 o 
   4  11   6       64.39       80.52     14.47 o 
   5  11   6       14.38       18.85     11.63 o 
   6  11   6      160.14      164.53     18.02 o 
   7  11   6       71.28       55.84     14.21 o 
   8  11   6       62.33       46.48     24.91 o 
  -8  12   6        5.14       14.64     15.12 o 
  -7  12   6        0.87      -11.68     12.16 o 
  -6  12   6      213.29      242.10     22.41 o 
  -5  12   6       38.22       42.95     13.35 o 
  -4  12   6       69.43       73.58     11.36 o 
  -3  12   6      324.55      310.55     17.21 o 
  -2  12   6      454.08      475.13     15.48 o 
  -1  12   6      319.71      289.31     15.77 o 
   0  12   6      821.25      870.47     24.93 o 
   1  12   6       38.67       28.87      8.89 o 
   2  12   6     1213.91     1263.08     30.57 o 
   3  12   6      504.23      490.63     21.05 o 
   4  12   6        9.03       -6.63      9.11 o 
   5  12   6      199.17      209.70     23.58 o 
   6  12   6      251.48      282.95     19.33 o 
   7  12   6       91.24       74.39     16.65 o 
   8  12   6       66.54       67.84     19.63 o 
  -7  13   6       38.50       32.28     15.39 o 
  -6  13   6      123.75      120.16     18.75 o 
  -5  13   6        0.49       -6.41     18.68 o 
  -4  13   6      819.39      796.62     25.74 o 
  -3  13   6       29.78       24.99      9.17 o 
  -2  13   6     1120.59     1140.35     29.12 o 
  -1  13   6        6.09        5.28      7.87 o 
   0  13   6      608.54      629.41     22.35 o 
   1  13   6      166.28      183.49     22.07 o 
   2  13   6      128.89      119.94     12.82 o 
   3  13   6      277.05      264.75     16.89 o 
   4  13   6       56.37       70.71     15.10 o 
   5  13   6       46.05       55.18     15.06 o 
   6  13   6       78.45      103.17     14.90 o 
   7  13   6        0.03       -5.76     10.95 o 
  -7  14   6       54.70       58.40     17.31 o 
  -6  14   6       51.61       75.36     28.47 o 
  -5  14   6      101.54      108.94     18.17 o 
  -4  14   6        0.31        1.96      9.06 o 
  -3  14   6        1.59       -3.99     10.38 o 
  -2  14   6       38.09       27.41     12.89 o 
  -1  14   6       17.81       13.80     11.00 o 
   0  14   6       71.41       63.95     11.24 o 
   1  14   6      248.85      240.42     16.54 o 
   2  14   6      258.82      194.00     15.50 o 
   3  14   6        2.99       -5.66     11.27 o 
   4  14   6      218.05      230.30     21.70 o 
   5  14   6        3.55        9.13     15.57 o 
   6  14   6      111.41      111.31     16.25 o 
  -6  15   6       22.73       30.84     32.03 o 
  -5  15   6       62.60       21.35     14.95 o 
  -4  15   6      347.84      381.85     20.84 o 
  -3  15   6       46.24       25.30     13.43 o 
  -2  15   6      385.59      366.71     25.83 o 
  -1  15   6       83.61       96.84     16.85 o 
   0  15   6      259.50      234.09     21.64 o 
   1  15   6       49.65       53.00     11.44 o 
   2  15   6       66.39       34.42     10.61 o 
   3  15   6        7.48       15.27     13.43 o 
   4  15   6      157.79      129.10     18.84 o 
   5  15   6       45.07       21.83     14.77 o 
   6  15   6      111.53      149.23     29.41 o 
  -5  16   6        6.51       18.83     14.48 o 
  -4  16   6       12.26        7.86     12.89 o 
  -3  16   6        0.35        9.79     19.13 o 
  -2  16   6        0.84       -9.26     10.68 o 
  -1  16   6       16.10       -2.45     11.63 o 
   0  16   6       45.24       30.11     17.35 o 
   1  16   6       59.98       50.56     14.94 o 
   2  16   6        1.46       -9.99      9.43 o 
   3  16   6        1.33       10.96     12.79 o 
   4  16   6      276.41      273.02     24.91 o 
   5  16   6        0.81        8.90     15.10 o 
  -4  17   6      101.08      135.23     34.70 o 
  -3  17   6       41.72       27.51     15.69 o 
  -2  17   6       46.79       85.76     17.31 o 
  -1  17   6        0.13      -19.35     12.90 o 
   0  17   6      174.00      195.31     22.62 o 
   1  17   6       26.31       46.71     16.36 o 
   2  17   6       53.22       32.28     15.40 o 
   3  17   6       37.00       19.21     15.33 o 
  -2  18   6       85.09       68.03     24.02 o 
  -1  18   6        0.08       -6.25     13.80 o 
   0  18   6       84.59       59.67     20.91 o 
   1  18   6        1.98        6.06     15.06 o 
 -11   0   7      100.72      131.32     21.64 o 
  -9   0   7        0.91       22.86     13.03 o 
  -7   0   7       45.33       40.43     16.90 o 
  -5   0   7      275.11      357.26     34.25 o 
  -3   0   7       23.24       15.12      8.90 o 
  -1   0   7     1732.86     1602.35     39.15 o 
   1   0   7     1817.47     2010.72     45.37 o 
   3   0   7     4701.52     4732.52    126.78 o 
   5   0   7      598.97      554.99     38.26 o 
   7   0   7      388.61      449.88     23.29 o 
   9   0   7      105.51       47.15     24.02 o 
 -10   1   7        1.07       -3.78      9.01 o 
  -9   1   7      144.18      171.86     13.68 o 
  -8   1   7       42.97       32.48      9.02 o 
  -7   1   7     1680.12     1628.82     29.30 o 
  -6   1   7      128.73      160.02     12.31 o 
  -5   1   7     2120.17     1946.90     32.11 o 
  -4   1   7     1116.02     1133.78     22.55 o 
  -3   1   7     1214.90     1105.20     21.35 o 
  -2   1   7      116.00      114.07      7.49 o 
  -1   1   7      348.71      475.57     12.31 o 
   0   1   7      210.83      266.11     10.89 o 
   1   1   7      391.87      456.66     25.36 o 
   2   1   7     4993.50     5599.28     53.74 o 
   3   1   7     1053.99     1025.52     15.45 o 
   4   1   7      680.36      775.80     11.97 o 
   5   1   7      175.53      123.83      7.01 o 
   6   1   7        0.18       20.12      8.60 o 
   7   1   7        9.23        6.07      6.74 o 
   8   1   7       52.95       59.52     12.44 o 
   9   1   7      357.97      342.01     21.25 o 
  10   1   7       56.15       35.68     21.80 o 
 -10   2   7       42.88       31.52     28.85 o 
  -9   2   7       66.08       55.93     11.97 o 
  -8   2   7       64.20       50.71     10.84 o 
  -7   2   7      367.88      367.05     14.56 o 
  -6   2   7       90.87       74.47      8.43 o 
  -5   2   7       19.19       37.40      6.20 o 
  -4   2   7     1392.06     1401.18     19.68 o 
  -3   2   7       51.59       20.96      4.67 o 
  -2   2   7      429.51      450.58     13.14 o 
  -1   2   7     5402.12     4917.68     48.37 o 
   0   2   7      619.70      609.60     13.34 o 
   1   2   7     3960.52     3579.82     44.96 o 
   2   2   7      934.08     1013.06     15.49 o 
   3   2   7     1606.88     1215.68     18.05 o 
   4   2   7     1062.96     1116.39     16.83 o 
   5   2   7     1962.51     1890.23     24.24 o 
   6   2   7     1374.34     1247.97     23.92 o 
   7   2   7        0.63      -10.50      7.93 o 
   8   2   7       25.88       24.69     10.90 o 
   9   2   7       32.91       40.08     12.63 o 
  10   2   7       14.97       19.57     16.99 o 
 -10   3   7       14.77       29.12     15.40 o 
  -9   3   7      168.03      164.29     15.34 o 
  -8   3   7      128.20      115.88     17.77 o 
  -7   3   7      772.79      826.41     24.91 o 
  -6   3   7        3.16        4.33      5.91 o 
  -5   3   7      681.44      658.97     18.12 o 
  -4   3   7     1262.58     1328.15     19.08 o 
  -3   3   7      629.68      986.34     22.22 o 
  -2   3   7      111.49      104.22      7.28 o 
  -1   3   7      504.70      804.68     19.01 o 
   0   3   7       16.05       22.62      4.43 o 
   1   3   7     4949.10     5551.62     70.37 o 
   2   3   7      463.72      506.63     10.95 o 
   3   3   7     1448.34     1436.56     20.02 o 
   4   3   7       16.40       37.48      4.94 o 
   5   3   7     6295.91     6179.74     50.89 o 
   6   3   7        0.66       -2.76      4.93 o 
   7   3   7     3193.41     3184.55     71.44 o 
   8   3   7      327.39      312.66     18.96 o 
   9   3   7      847.90      892.18     35.61 o 
  10   3   7       69.64       78.94     16.14 o 
 -10   4   7        2.21       -7.65     11.84 o 
  -9   4   7      415.78      414.09     33.81 o 
  -8   4   7        3.86       -5.77      6.58 o 
  -7   4   7      759.40      735.88     18.07 o 
  -6   4   7       51.01       48.13      6.78 o 
  -5   4   7        1.65        0.92      4.73 o 
  -4   4   7      112.06      129.39     11.04 o 
  -3   4   7       60.44       39.51      5.20 o 
  -2   4   7      458.50      547.26     15.11 o 
  -1   4   7     9397.67     8842.75     69.51 o 
   0   4   7     1367.24     1384.50     17.10 o 
   1   4   7     2682.65     2142.09     24.61 o 
   2   4   7        0.40       -0.45      2.76 o 
   3   4   7     1715.94     1495.20     20.35 o 
   4   4   7       35.93       53.90      6.18 o 
   5   4   7      558.66      549.84     14.21 o 
   6   4   7       83.86       69.38     10.20 o 
   7   4   7        8.69        9.96      9.29 o 
   8   4   7       98.41       95.84     18.30 o 
   9   4   7       88.89       81.36     14.52 o 
  10   4   7        0.78        3.84     15.58 o 
 -10   5   7       26.43       42.02     21.35 o 
  -9   5   7      114.96      129.45     19.47 o 
  -8   5   7        8.65        1.95      7.00 o 
  -7   5   7       54.16       55.77      7.90 o 
  -6   5   7      144.56      165.74      9.40 o 
  -5   5   7      629.39      536.05     15.23 o 
  -4   5   7       46.41       46.29      6.11 o 
  -3   5   7      134.51      183.55      7.45 o 
  -2   5   7       72.80       68.74      6.33 o 
  -1   5   7      816.11      786.01     15.39 o 
   0   5   7      103.58      105.51      6.42 o 
   1   5   7        0.86        2.13      2.99 o 
   2   5   7    14986.80    16276.45    101.24 o 
   3   5   7      946.98      971.56     16.18 o 
   4   5   7      853.55      988.47     17.12 o 
   5   5   7     3002.72     2969.11     37.75 o 
   6   5   7      157.46      158.61     15.47 o 
   7   5   7      809.83      807.95     33.11 o 
   8   5   7       16.12       13.96     11.12 o 
   9   5   7      380.09      433.21     24.04 o 
  10   5   7       63.06       43.69     15.20 o 
 -10   6   7       96.52       80.05     19.50 o 
  -9   6   7      205.90      258.30     25.36 o 
  -8   6   7       83.44      100.15     13.01 o 
  -7   6   7      642.82      622.62     16.86 o 
  -6   6   7      123.84      138.33      8.92 o 
  -5   6   7       16.28        3.38      4.79 o 
  -4   6   7      535.46      535.69     12.62 o 
  -3   6   7      205.94      156.47      7.01 o 
  -2   6   7     2004.40     2326.04     29.27 o 
  -1   6   7     2802.66     2601.32     30.61 o 
   0   6   7     1010.43     1120.23     18.44 o 
   1   6   7      924.09      734.91     14.35 o 
   2   6   7      212.10      198.30      7.86 o 
   3   6   7     4499.85     4666.34     44.91 o 
   4   6   7        2.48       13.49      6.64 o 
   5   6   7       41.94       37.08      6.98 o 
   6   6   7      175.61      183.88     15.02 o 
   7   6   7       24.53       39.18     10.57 o 
   8   6   7        0.87        3.70     10.57 o 
   9   6   7        5.10        0.61     11.59 o 
 -10   7   7        0.59       -2.78     14.75 o 
  -9   7   7       48.16       57.27     28.47 o 
  -8   7   7       63.64       61.43     23.27 o 
  -7   7   7       71.10       97.85     12.76 o 
  -6   7   7       72.50       88.49      9.41 o 
  -5   7   7      747.53      712.42     15.66 o 
  -4   7   7        1.19       -1.03      4.36 o 
  -3   7   7      954.26      902.68     15.38 o 
  -2   7   7      476.98      449.24     16.69 o 
  -1   7   7     1924.20     1709.24     24.51 o 
   0   7   7      473.83      590.65     13.85 o 
   1   7   7      485.61      493.70     12.26 o 
   2   7   7      734.65      848.92     14.91 o 
   3   7   7      307.10      329.01     13.70 o 
   4   7   7        1.16       -3.07      6.32 o 
   5   7   7       31.51       26.84      7.10 o 
   6   7   7      248.01      253.78     17.27 o 
   7   7   7       26.43       13.75     10.04 o 
   8   7   7      173.17      161.45     22.55 o 
   9   7   7      112.33       87.91     15.81 o 
  -9   8   7       70.03       70.29     25.80 o 
  -8   8   7       14.20        7.60     12.61 o 
  -7   8   7       10.07        8.37     11.52 o 
  -6   8   7     1301.30     1236.82     37.75 o 
  -5   8   7      722.37      754.25     20.16 o 
  -4   8   7       53.59       72.28      7.66 o 
  -3   8   7     3672.09     3678.14     41.33 o 
  -2   8   7      173.33      187.22      9.56 o 
  -1   8   7     6209.86     6335.52     57.66 o 
   0   8   7      191.95      196.33     10.14 o 
   1   8   7     1828.94     1723.01     20.26 o 
   2   8   7      564.07      571.62     18.08 o 
   3   8   7     2058.52     1950.03     33.29 o 
   4   8   7       62.66       81.65     12.54 o 
   5   8   7     1143.88     1039.92     27.62 o 
   6   8   7       81.96       93.99     12.20 o 
   7   8   7        1.48      -13.23      8.82 o 
   8   8   7       38.99       40.33     12.66 o 
   9   8   7       26.96       50.64     14.87 o 
  -9   9   7       25.22       32.03     23.13 o 
  -8   9   7       13.79        0.42     12.16 o 
  -7   9   7      311.81      284.53     23.25 o 
  -6   9   7        3.20       15.69     12.01 o 
  -5   9   7      382.90      385.63     17.92 o 
  -4   9   7       62.32       52.93      7.45 o 
  -3   9   7     1495.01     1341.81     23.62 o 
  -2   9   7      195.12      217.86     10.41 o 
  -1   9   7      311.31      266.89     11.06 o 
   0   9   7      605.28      632.39     15.10 o 
   1   9   7       47.37       44.98      9.11 o 
   2   9   7     4182.18     4176.26     87.45 o 
   3   9   7      595.04      595.38     19.54 o 
   4   9   7      510.16      473.56     25.36 o 
   5   9   7      143.64      116.98     15.40 o 
   6   9   7       15.90       18.19      9.73 o 
   7   9   7      251.11      270.17     24.17 o 
   8   9   7      104.11      128.11     20.27 o 
   9   9   7      148.53      142.78     23.05 o 
  -9  10   7        1.59        2.43     38.70 o 
  -8  10   7       32.25       27.97     14.75 o 
  -7  10   7        6.62       16.72     20.02 o 
  -6  10   7       36.88       25.57     12.46 o 
  -5  10   7       22.85       22.46      8.70 o 
  -4  10   7      647.01      558.34     17.07 o 
  -3  10   7      743.09      707.55     17.93 o 
  -2  10   7      335.55      358.95     14.00 o 
  -1  10   7     1540.10     1536.82     29.28 o 
   0  10   7      273.08      299.90     11.51 o 
   1  10   7     1132.19     1046.53     25.96 o 
   2  10   7      595.66      605.70     23.86 o 
   3  10   7      815.10      738.11     21.94 o 
   4  10   7      229.31      162.92     34.25 o 
   5  10   7      485.07      570.93     71.18 o 
   6  10   7       16.06        3.63      8.86 o 
   7  10   7        3.89       20.59     10.39 o 
   8  10   7        1.24       12.92     20.02 o 
  -8  11   7        5.28       13.64     14.94 o 
  -7  11   7      622.39      610.51     81.85 o 
  -6  11   7      343.68      339.12     46.26 o 
  -5  11   7      235.92      235.69     15.94 o 
  -4  11   7       53.72       52.19      9.61 o 
  -3  11   7      154.15      126.58      9.63 o 
  -2  11   7        0.03       -4.23      7.90 o 
  -1  11   7        4.21        4.49      6.29 o 
   0  11   7       33.73       34.25      8.70 o 
   1  11   7      230.18      229.02     14.51 o 
   2  11   7        1.60        6.59      8.13 o 
   3  11   7      359.10      399.39     18.74 o 
   4  11   7      115.45       92.09     15.10 o 
   5  11   7      373.81      363.91     23.68 o 
   6  11   7        5.47       -5.08      9.22 o 
   7  11   7      339.14      369.46     21.84 o 
   8  11   7       25.52        3.48     14.77 o 
  -8  12   7        3.03      -10.60     21.35 o 
  -7  12   7       87.86       82.24     18.11 o 
  -6  12   7      229.54      184.26     44.04 o 
  -5  12   7       96.00       55.88     11.11 o 
  -4  12   7      224.08      257.56     16.67 o 
  -3  12   7       44.92       43.79      9.87 o 
  -2  12   7      770.82      773.37     20.10 o 
  -1  12   7      270.38      273.33     15.68 o 
   0  12   7      870.18      804.66     38.71 o 
   1  12   7     1460.40     1500.71     44.41 o 
   2  12   7      510.57      534.94     21.69 o 
   3  12   7      512.44      575.45     41.69 o 
   4  12   7        8.80        0.80      9.74 o 
   5  12   7      156.25      160.64     18.55 o 
   6  12   7       92.18       97.06     14.31 o 
   7  12   7       28.84       37.61     13.01 o 
  -7  13   7      174.25      180.21     22.80 o 
  -6  13   7       34.18       20.43     14.53 o 
  -5  13   7      191.27      242.93     22.23 o 
  -4  13   7        0.00        1.36      8.38 o 
  -3  13   7      492.79      537.59     24.28 o 
  -2  13   7       12.05        8.60     10.37 o 
  -1  13   7      108.62      116.28     12.03 o 
   0  13   7        6.00       -1.68      7.80 o 
   1  13   7       61.85       43.14     10.27 o 
   2  13   7      171.80      185.77     15.39 o 
   3  13   7      283.79      288.58     27.58 o 
   4  13   7       98.61       69.62     15.40 o 
   5  13   7      253.51      338.54     25.80 o 
   6  13   7        0.00      -13.46     10.51 o 
   7  13   7      189.74      231.67     20.12 o 
  -7  14   7      105.29      109.14     24.91 o 
  -6  14   7        6.01       10.72     13.00 o 
  -5  14   7       12.48       31.67     13.65 o 
  -4  14   7       34.15       28.58     10.73 o 
  -3  14   7      101.57      146.79     14.29 o 
  -2  14   7        9.50       -6.74     12.90 o 
  -1  14   7        1.58       -9.34     10.69 o 
   0  14   7       96.94       94.08     12.45 o 
   1  14   7       26.94       34.97     10.55 o 
   2  14   7        1.14      -11.25      8.61 o 
   3  14   7      296.99      349.62     24.21 o 
   4  14   7       62.14       79.18     16.99 o 
   5  14   7       89.04       91.83     32.47 o 
   6  14   7       63.75       74.31     15.17 o 
  -6  15   7       17.64       -3.71     14.53 o 
  -5  15   7      184.88      206.34     29.36 o 
  -4  15   7       25.05       17.59     10.92 o 
  -3  15   7      182.27      183.21     49.82 o 
  -2  15   7       20.76       41.46     14.06 o 
  -1  15   7      120.09       96.15     21.35 o 
   0  15   7      124.50      101.10     17.22 o 
   1  15   7       37.77       40.77     14.51 o 
   2  15   7        7.06        9.09      9.81 o 
   3  15   7      206.32      157.09     33.81 o 
   4  15   7        3.62       -8.28     12.16 o 
   5  15   7      109.71       93.93     19.18 o 
  -5  16   7        0.09        4.79     14.30 o 
  -4  16   7       33.63       13.84     13.89 o 
  -3  16   7      176.19      175.26     25.36 o 
  -2  16   7       27.67       16.01     13.84 o 
  -1  16   7      135.96      193.70     31.14 o 
   0  16   7      113.06       70.73     16.99 o 
   1  16   7       11.48       12.08     18.68 o 
   2  16   7        5.52        6.98     10.58 o 
   3  16   7      233.50      253.65     23.54 o 
   4  16   7        6.38       -1.46     13.03 o 
  -3  17   7        2.22       13.41     13.80 o 
  -2  17   7       11.72       12.20     14.31 o 
  -1  17   7        9.15       -2.49     12.39 o 
   0  17   7       44.79       43.79     26.25 o 
   1  17   7        3.73       -0.55     14.14 o 
   2  17   7       24.79       16.01     15.73 o 
   3  17   7      268.79      239.25     24.56 o 
  -1  18   7      204.14      210.52     32.47 o 
   0  18   7        0.58       -4.80     14.06 o 
 -10   0   8       63.08       71.84     17.53 o 
  -8   0   8        1.71        3.06     11.12 o 
  -6   0   8      336.23      362.11     28.47 o 
  -4   0   8      329.79      269.58     21.35 o 
  -2   0   8      368.34      231.30     17.35 o 
   0   0   8     7870.61     7064.22    112.10 o 
   2   0   8    10652.37    10566.08    157.48 o 
   4   0   8     2629.43     2324.68     48.89 o 
   6   0   8     1408.80     1522.51     38.87 o 
   8   0   8      174.46      186.42     19.00 o 
  10   0   8       40.64       54.27     30.25 o 
 -10   1   8       96.57       99.64     36.49 o 
  -9   1   8       15.74       16.68     10.69 o 
  -8   1   8      581.65      554.26     22.00 o 
  -7   1   8      153.09      128.92     16.17 o 
  -6   1   8     2666.52     2579.91     41.07 o 
  -5   1   8       82.30       75.12     11.00 o 
  -4   1   8       16.80        8.87      5.81 o 
  -3   1   8       22.76       26.79      7.15 o 
  -2   1   8      685.27      878.06     18.43 o 
  -1   1   8        7.04        3.35      8.45 o 
   0   1   8     9155.00     9277.80    157.48 o 
   1   1   8     4538.67     4908.00     61.01 o 
   2   1   8     2266.34     2203.63     29.36 o 
   3   1   8      195.49      273.35      8.63 o 
   4   1   8     8344.25     8585.63     56.66 o 
   5   1   8       35.60       30.62      6.23 o 
   6   1   8     3386.79     3373.69     41.98 o 
   7   1   8       34.69       24.90      7.77 o 
   8   1   8     1156.96     1163.52     32.56 o 
   9   1   8       62.51       69.83     19.18 o 
  10   1   8      123.02      121.26     23.18 o 
 -10   2   8       23.06       18.22     11.23 o 
  -9   2   8       21.16       -7.09     12.59 o 
  -8   2   8       80.16       77.65     11.74 o 
  -7   2   8      112.72      142.64     16.63 o 
  -6   2   8       20.97        9.26      6.39 o 
  -5   2   8       71.50       76.44      6.92 o 
  -4   2   8      246.79      199.68      9.84 o 
  -3   2   8      550.53      614.65     17.05 o 
  -2   2   8     6018.40     5383.74     48.63 o 
  -1   2   8     1624.26     1667.00     19.79 o 
   0   2   8    10663.91     9946.75    104.00 o 
   1   2   8      334.24      457.37     10.03 o 
   2   2   8     2202.07     2020.54     24.09 o 
   3   2   8      185.95      219.65      8.76 o 
   4   2   8      624.52      623.22     13.83 o 
   5   2   8      427.04      512.34     13.09 o 
   6   2   8      188.47      181.66     11.12 o 
   7   2   8        7.84       -7.14      9.43 o 
   8   2   8       18.36       17.25     10.30 o 
   9   2   8       19.03       23.21     11.87 o 
  10   2   8      183.97      221.63     26.69 o 
 -10   3   8       62.23       62.06     19.57 o 
  -9   3   8       27.64       -2.57      9.16 o 
  -8   3   8      101.45       99.63     15.66 o 
  -7   3   8       18.83        3.97      7.05 o 
  -6   3   8      793.61      679.07     20.31 o 
  -5   3   8        7.02       14.17      5.07 o 
  -4   3   8       21.75        7.37      5.90 o 
  -3   3   8       54.39       35.21      7.46 o 
  -2   3   8      146.73      128.44      8.55 o 
  -1   3   8     1383.85     1342.91     19.88 o 
   0   3   8     6632.26     7330.87    105.21 o 
   1   3   8      955.95     1140.40     14.60 o 
   2   3   8     3422.56     3204.22     32.19 o 
   3   3   8      129.27      163.13      8.18 o 
   4   3   8      480.67      377.89     12.25 o 
   5   3   8       40.23       46.61      5.87 o 
   6   3   8      418.36      417.55     18.26 o 
   7   3   8       25.62       41.94     10.86 o 
   8   3   8      837.08      883.23     29.46 o 
   9   3   8        7.64       -2.32     10.57 o 
  10   3   8       52.48       57.94     14.88 o 
 -10   4   8       92.84      104.29     19.81 o 
  -9   4   8       86.76       56.49     13.01 o 
  -8   4   8        3.59        8.77      7.02 o 
  -7   4   8       72.44       58.25      8.85 o 
  -6   4   8       75.48      101.82      8.41 o 
  -5   4   8      337.04      318.13     11.24 o 
  -4   4   8     1202.56     1149.84     27.22 o 
  -3   4   8      613.01      662.36     14.14 o 
  -2   4   8    15206.38    14933.60    125.48 o 
  -1   4   8     1397.78     1611.60     22.44 o 
   0   4   8     2153.30     2104.80     26.12 o 
   1   4   8      897.38     1073.93     17.28 o 
   2   4   8     1169.13     1054.26     14.74 o 
   3   4   8       42.96       51.49      6.39 o 
   4   4   8      467.89      414.01     10.81 o 
   5   4   8      165.64      157.34      9.83 o 
   6   4   8        6.10        9.08      7.80 o 
   7   4   8       22.55       27.11     10.25 o 
   8   4   8       24.20        5.56     10.57 o 
   9   4   8        5.79       -1.14     11.65 o 
  10   4   8      242.09      227.62     24.92 o 
 -10   5   8       44.01       58.07     21.35 o 
  -9   5   8        1.83        7.90     12.79 o 
  -8   5   8      162.70      202.69     11.95 o 
  -7   5   8      453.01      425.89     21.91 o 
  -6   5   8      633.52      687.32     16.65 o 
  -5   5   8      295.17      328.93     12.67 o 
  -4   5   8      404.17      316.16     16.44 o 
  -3   5   8       28.70       47.33      5.58 o 
  -2   5   8     3853.18     4004.24     41.57 o 
  -1   5   8     2161.00     2354.49     29.32 o 
   0   5   8       27.72       47.73      4.75 o 
   1   5   8     1142.26     1324.28     37.00 o 
   2   5   8      140.64      104.53      5.55 o 
   3   5   8        5.54        1.65      3.40 o 
   4   5   8     1545.21     1267.96     25.37 o 
   5   5   8        7.20       10.79      6.16 o 
   6   5   8     1333.32     1253.78     31.07 o 
   7   5   8       81.10       71.49     12.47 o 
   8   5   8      505.73      466.83     23.43 o 
   9   5   8      170.41      146.41     17.74 o 
 -10   6   8       79.50       89.29     20.10 o 
  -9   6   8       42.48       38.35     15.33 o 
  -8   6   8        0.02      -13.29      8.86 o 
  -7   6   8       11.02       -6.19      7.01 o 
  -6   6   8     1101.93      972.99     19.52 o 
  -5   6   8       34.14       24.93      5.85 o 
  -4   6   8     2405.64     2474.35     28.33 o 
  -3   6   8       93.74      124.61     11.30 o 
  -2   6   8     4433.76     4508.87     56.16 o 
  -1   6   8       31.37       27.97      5.03 o 
   0   6   8     7461.90     7131.17     73.45 o 
   1   6   8        4.37        8.70      4.55 o 
   2   6   8     5713.46     5585.15     44.70 o 
   3   6   8        0.86       -1.46      5.78 o 
   4   6   8     1794.19     1739.74     66.28 o 
   5   6   8       55.21       46.37      7.96 o 
   6   6   8        1.09       -7.23      7.46 o 
   7   6   8      147.84      115.32     14.51 o 
   8   6   8        1.40       -0.38     16.66 o 
   9   6   8       57.82       43.72     15.49 o 
 -10   7   8       60.14       82.74     28.47 o 
  -9   7   8        0.47      -16.90     16.01 o 
  -8   7   8      112.56      148.58     19.18 o 
  -7   7   8      359.34      396.19     33.81 o 
  -6   7   8     1210.80     1269.44     33.13 o 
  -5   7   8        0.11       -8.18      5.46 o 
  -4   7   8      106.23       96.12      8.67 o 
  -3   7   8      151.43      152.02     14.25 o 
  -2   7   8     1081.33     1091.89     20.55 o 
  -1   7   8      300.52      341.31     12.00 o 
   0   7   8      953.61     1216.97     19.38 o 
   1   7   8      397.16      483.77     15.15 o 
   2   7   8     1829.81     1835.72     39.42 o 
   3   7   8      658.68      738.39     16.61 o 
   4   7   8     3872.40     3638.70     56.99 o 
   5   7   8       23.79       21.22      8.35 o 
   6   7   8     2107.54     2034.37     33.92 o 
   7   7   8        8.67        8.30     10.33 o 
   8   7   8      661.35      750.07     29.36 o 
   9   7   8       68.00       62.78     15.43 o 
  -9   8   8       26.45      -18.68     17.79 o 
  -8   8   8        7.56        5.86     21.35 o 
  -7   8   8        0.24        6.60     11.51 o 
  -6   8   8      286.89      251.14     20.73 o 
  -5   8   8      138.92      128.18     11.43 o 
  -4   8   8     2576.35     2474.82     34.26 o 
  -3   8   8      562.50      500.74     15.02 o 
  -2   8   8     2922.28     2886.30     35.94 o 
  -1   8   8      307.56      333.58     12.95 o 
   0   8   8      539.20      446.37     13.18 o 
   1   8   8      297.77      350.89     11.50 o 
   2   8   8       14.28        0.65      5.93 o 
   3   8   8       46.20       34.78      7.67 o 
   4   8   8      148.17      130.92     15.33 o 
   5   8   8      393.65      325.03     16.54 o 
   6   8   8      260.14      226.48     13.78 o 
   7   8   8      187.81      186.38     23.59 o 
   8   8   8       15.05       23.16     13.05 o 
   9   8   8        1.74        1.95     12.89 o 
  -9   9   8        0.69      -16.63     27.58 o 
  -8   9   8       44.43       48.45     16.66 o 
  -7   9   8        6.13       16.41     12.61 o 
  -6   9   8      131.42      115.34     16.59 o 
  -5   9   8        8.94        3.29      8.73 o 
  -4   9   8      928.51      954.35     21.26 o 
  -3   9   8      269.27      254.18     17.13 o 
  -2   9   8      250.52      291.81     12.08 o 
  -1   9   8      334.16      320.43     12.20 o 
   0   9   8        2.29        9.38      5.20 o 
   1   9   8       53.03       42.53      8.52 o 
   2   9   8     1036.34      974.53     24.97 o 
   3   9   8      260.44      252.85     14.50 o 
   4   9   8      806.60      806.19     29.49 o 
   5   9   8        0.16       -1.21     10.68 o 
   6   9   8      705.08      675.10     24.67 o 
   7   9   8       99.42       87.92     18.55 o 
   8   9   8      364.47      424.89     31.14 o 
  -9  10   8        6.87        2.97     16.24 o 
  -8  10   8        5.15       -9.60     12.51 o 
  -7  10   8        1.71       -9.59     28.47 o 
  -6  10   8        0.18        5.76     16.46 o 
  -5  10   8      240.10      208.86     24.38 o 
  -4  10   8      115.66      129.53     10.18 o 
  -3  10   8       60.45       46.43      7.83 o 
  -2  10   8      574.85      531.67     15.72 o 
  -1  10   8      475.69      549.00     15.96 o 
   0  10   8       22.90       11.28     10.84 o 
   1  10   8      124.74      124.94     11.61 o 
   2  10   8      305.25      260.75     15.06 o 
   3  10   8      484.43      491.32     19.63 o 
   4  10   8        2.62      -13.21      8.81 o 
   5  10   8        9.39       -8.29     10.01 o 
   6  10   8       76.45       52.30     11.67 o 
   7  10   8       15.58        0.87     30.69 o 
   8  10   8      201.99      274.89     27.36 o 
  -8  11   8      218.32      240.00     29.80 o 
  -7  11   8        3.81       17.09     13.25 o 
  -6  11   8      110.38      100.38     17.09 o 
  -5  11   8       10.64       14.19      9.06 o 
  -4  11   8      647.62      614.12     24.38 o 
  -3  11   8       21.34       25.80     10.66 o 
  -2  11   8       86.95       98.12      9.39 o 
  -1  11   8      244.66      222.99     11.72 o 
   0  11   8      103.13      100.32     11.59 o 
   1  11   8      510.29      503.93     30.91 o 
   2  11   8      428.40      407.32     30.03 o 
   3  11   8       25.01       27.72     15.07 o 
   4  11   8        5.55       -9.99      9.74 o 
   5  11   8        3.50        1.78     10.64 o 
   6  11   8      205.45      210.62     17.71 o 
   7  11   8        1.84      -14.26      9.69 o 
   8  11   8       46.05       55.04     17.95 o 
  -8  12   8        3.05       -4.41     43.60 o 
  -7  12   8        0.48       11.72     17.79 o 
  -6  12   8       14.73        0.17     11.99 o 
  -5  12   8       98.65      120.87     14.05 o 
  -4  12   8      100.66      105.88     22.86 o 
  -3  12   8        7.58       -5.42      8.58 o 
  -2  12   8      130.37      151.42     10.93 o 
  -1  12   8      552.31      478.68     19.91 o 
   0  12   8      393.22      393.03     19.12 o 
   1  12   8      234.18      215.05     24.06 o 
   2  12   8     1990.58     2023.25     67.93 o 
   3  12   8      352.81      297.80     22.02 o 
   4  12   8      368.12      364.48     74.73 o 
   5  12   8      184.63      133.64     18.49 o 
   6  12   8        0.61      -10.73     10.25 o 
   7  12   8      110.36       88.45     15.64 o 
  -7  13   8       37.98       39.29     15.59 o 
  -6  13   8       67.50       78.46     18.11 o 
  -5  13   8       23.63       13.75     10.00 o 
  -4  13   8       92.90       98.73     18.87 o 
  -3  13   8       24.79       18.76     13.02 o 
  -2  13   8       14.54       12.64     11.90 o 
  -1  13   8        0.06        4.19      8.24 o 
   0  13   8       87.04      108.78     14.83 o 
   1  13   8       72.77       60.08     11.75 o 
   2  13   8      474.06      494.45     21.89 o 
   3  13   8       61.35       47.32     13.80 o 
   4  13   8      377.96      389.74     26.10 o 
   5  13   8       66.48       71.05     15.58 o 
   6  13   8      244.15      279.44     21.11 o 
  -6  14   8        9.66       17.13     31.14 o 
  -5  14   8        5.50        7.37     12.81 o 
  -4  14   8      358.85      353.81     19.99 o 
  -3  14   8       23.45       39.30     14.69 o 
  -2  14   8      567.26      636.11     32.01 o 
  -1  14   8       82.60       80.39     15.96 o 
   0  14   8      642.52      674.01     25.38 o 
   1  14   8        0.29        2.05     10.13 o 
   2  14   8     1060.85     1100.32     40.20 o 
   3  14   8        0.61        8.32     11.52 o 
   4  14   8      267.32      286.80     25.80 o 
   5  14   8      126.40      116.52     19.38 o 
   6  14   8       57.74       45.89     14.00 o 
  -5  15   8        7.79       -5.32     12.51 o 
  -4  15   8        9.99        1.58     13.89 o 
  -3  15   8        0.07      -10.61     12.01 o 
  -2  15   8       32.60       42.56     15.40 o 
  -1  15   8       14.33       21.35     14.24 o 
   0  15   8        0.09        1.25     12.26 o 
   1  15   8       55.76       35.71     11.44 o 
   2  15   8      478.37      522.40     45.75 o 
   3  15   8       25.03       44.56     14.94 o 
   4  15   8       89.89      105.58     18.24 o 
   5  15   8        0.15       -1.30     13.43 o 
  -4  16   8       24.51       47.96     26.69 o 
  -3  16   8       13.06        8.98     13.67 o 
  -2  16   8       76.49      118.64     30.25 o 
  -1  16   8        1.73       14.55     13.25 o 
   0  16   8      165.76      150.96     53.83 o 
   1  16   8      103.11      113.08     15.14 o 
   2  16   8       25.08       40.76     23.11 o 
   3  16   8       48.05       73.23     18.21 o 
   4  16   8       33.94       14.59     15.06 o 
  -3  17   8        3.43       36.89     20.46 o 
  -2  17   8        8.95       -4.35     22.24 o 
  -1  17   8       13.98       18.24     15.10 o 
   0  17   8        0.62       -3.56     13.84 o 
   1  17   8        1.13      -10.97     14.06 o 
   2  17   8      236.28      234.57     24.07 o 
  -9   0   9        0.64       39.15     17.79 o 
  -7   0   9      219.27      295.38     28.47 o 
  -5   0   9      484.90      494.67     31.14 o 
  -3   0   9     4628.64     4409.22     63.20 o 
  -1   0   9     2586.00     2022.29     49.82 o 
   1   0   9     6552.32     6590.01    110.32 o 
   3   0   9     5217.58     5816.10     74.55 o 
   5   0   9       13.80       27.28      9.37 o 
   7   0   9       33.43       52.23     12.61 o 
   9   0   9      298.01      260.68     36.48 o 
 -10   1   9       16.55       18.24     13.21 o 
  -9   1   9       20.55       19.71     13.18 o 
  -8   1   9      123.26      131.65     14.88 o 
  -7   1   9     1131.01     1179.26     36.77 o 
  -6   1   9      937.15      906.91     31.14 o 
  -5   1   9      565.08      550.10     27.41 o 
  -4   1   9      790.11      859.79     22.10 o 
  -3   1   9     1614.02     1896.93     26.66 o 
  -2   1   9      675.91      823.63     34.03 o 
  -1   1   9    14268.11    16054.37    196.18 o 
   0   1   9     2343.96     2869.74     43.69 o 
   1   1   9     7363.92     7518.09     85.83 o 
   2   1   9     3693.56     4135.69     51.71 o 
   3   1   9     4780.21     4544.75     39.51 o 
   4   1   9      618.31      574.65     12.89 o 
   5   1   9     4325.11     4019.73     52.37 o 
   6   1   9      159.05      173.20     11.02 o 
   7   1   9      464.17      462.27     17.32 o 
   8   1   9       19.66       13.33     10.70 o 
   9   1   9      190.73      194.91     23.59 o 
  10   1   9       22.43       19.71     18.84 o 
 -10   2   9       22.02       15.09     11.20 o 
  -9   2   9       32.06       14.17     10.51 o 
  -8   2   9        0.89       -9.25      8.49 o 
  -7   2   9       22.61       38.41      9.73 o 
  -6   2   9        2.98       19.89      7.10 o 
  -5   2   9      447.76      400.87     14.43 o 
  -4   2   9       23.99       57.70      8.73 o 
  -3   2   9     2520.62     2256.52     34.36 o 
  -2   2   9     2094.33     2329.41     33.18 o 
  -1   2   9     4001.07     3571.41     50.62 o 
   0   2   9      249.71      252.20     16.90 o 
   1   2   9    10076.61    10908.22     95.29 o 
   2   2   9        0.99       -2.22      3.61 o 
   3   2   9     3164.51     3268.36     34.93 o 
   4   2   9      918.41      937.10     16.26 o 
   5   2   9       69.54       73.53      7.26 o 
   6   2   9      376.37      335.09     13.94 o 
   7   2   9       13.73        7.19      8.61 o 
   8   2   9       67.86       48.39     12.38 o 
   9   2   9       61.58       80.25     18.92 o 
  10   2   9        2.10        6.35     18.75 o 
 -10   3   9        5.39       -2.22     13.80 o 
  -9   3   9      439.54      470.88     34.16 o 
  -8   3   9       44.79       35.14      9.04 o 
  -7   3   9      891.89      904.30     20.05 o 
  -6   3   9      967.16      935.11     19.25 o 
  -5   3   9      191.23      184.79      9.40 o 
  -4   3   9     1225.25     1209.08     25.96 o 
  -3   3   9     5115.33     5349.30     59.47 o 
  -2   3   9     2475.31     2572.45     31.29 o 
  -1   3   9      306.82      261.78      9.83 o 
   0   3   9      769.04      784.01     17.87 o 
   1   3   9     4544.29     4720.40     47.77 o 
   2   3   9     1752.21     1868.31     33.39 o 
   3   3   9     2150.16     2008.60     25.94 o 
   4   3   9       62.08       59.79      5.93 o 
   5   3   9      354.44      357.20     11.51 o 
   6   3   9       25.65       35.06      9.92 o 
   7   3   9      362.78      381.59     19.94 o 
   8   3   9        0.15        3.01     10.08 o 
   9   3   9       72.96       87.08     15.54 o 
 -10   4   9        0.54      -18.51     12.34 o 
  -9   4   9       10.95        4.64      8.93 o 
  -8   4   9       79.50       56.33      8.93 o 
  -7   4   9        4.72       -2.56      8.71 o 
  -6   4   9       11.57       -1.43      6.08 o 
  -5   4   9     1550.87     1439.98     24.92 o 
  -4   4   9      282.21      316.12     11.65 o 
  -3   4   9     1225.72     1093.38     23.90 o 
  -2   4   9     1630.32     1834.43     30.39 o 
  -1   4   9     2547.93     2375.40     29.19 o 
   0   4   9      898.42      930.36     17.47 o 
   1   4   9      875.91      729.14     22.09 o 
   2   4   9      117.90      128.93      8.33 o 
   3   4   9      242.65      212.53      8.89 o 
   4   4   9     1158.30     1308.12     21.38 o 
   5   4   9      131.09      114.28      9.16 o 
   6   4   9      280.57      283.23     18.74 o 
   7   4   9       15.29       27.80     10.85 o 
   8   4   9       16.96       -1.76     10.13 o 
   9   4   9       87.65      131.92     22.70 o 
 -10   5   9       51.61       39.21     17.22 o 
  -9   5   9      355.57      379.90     30.69 o 
  -8   5   9        5.93       -3.50      7.04 o 
  -7   5   9      984.36     1069.10     22.12 o 
  -6   5   9       22.23       14.66      6.82 o 
  -5   5   9     1277.90     1331.95     41.61 o 
  -4   5   9       26.34       24.83      6.22 o 
  -3   5   9     4758.72     4752.96     62.03 o 
  -2   5   9      690.07      711.53     19.29 o 
  -1   5   9       63.23       64.07      5.83 o 
   0   5   9     4265.26     5005.07     48.08 o 
   1   5   9      880.76      791.59     17.46 o 
   2   5   9      641.98      659.36     12.33 o 
   3   5   9     1910.25     1833.52     24.24 o 
   4   5   9      290.60      293.11     16.89 o 
   5   5   9     1440.29     1378.02     25.34 o 
   6   5   9      169.85      179.59     14.96 o 
   7   5   9     1204.05     1154.52     32.27 o 
   8   5   9       15.31       36.83     12.69 o 
   9   5   9       14.01       17.60     12.93 o 
 -10   6   9        0.23        1.78     20.46 o 
  -9   6   9        5.99       -3.56     16.01 o 
  -8   6   9        0.21      -15.31     10.20 o 
  -7   6   9        2.79       12.26      8.23 o 
  -6   6   9       12.33       12.39      6.35 o 
  -5   6   9     1394.69     1346.55     32.49 o 
  -4   6   9       37.55       28.99      6.93 o 
  -3   6   9     2278.25     2073.81     29.90 o 
  -2   6   9     1292.40     1448.76     24.12 o 
  -1   6   9      479.97      399.51     12.83 o 
   0   6   9      611.43      672.13     19.65 o 
   1   6   9      298.91      357.44     11.68 o 
   2   6   9        0.76       -3.59      7.65 o 
   3   6   9      187.22      209.63      9.72 o 
   4   6   9      255.83      214.09     21.94 o 
   5   6   9       30.06       28.98      7.54 o 
   6   6   9      118.80      104.10     10.81 o 
   7   6   9      178.98      167.95     16.23 o 
   8   6   9       70.17       54.52     13.62 o 
   9   6   9      271.17      273.44     21.69 o 
  -9   7   9      117.94      133.46     28.47 o 
  -8   7   9        0.05      -25.85     18.24 o 
  -7   7   9      300.93      317.33     27.14 o 
  -6   7   9       83.27       82.20      9.45 o 
  -5   7   9        4.04        5.66      6.33 o 
  -4   7   9      205.82      188.22     11.03 o 
  -3   7   9      115.40      122.05     10.92 o 
  -2   7   9      160.09      174.41     14.52 o 
  -1   7   9      884.18      889.50     18.82 o 
   0   7   9      275.89      267.59      9.32 o 
   1   7   9     1776.62     1684.05     24.84 o 
   2   7   9      156.35      166.74     11.59 o 
   3   7   9     3994.87     4128.45     70.73 o 
   4   7   9      187.69      166.47     11.94 o 
   5   7   9     4754.13     4461.59     51.66 o 
   6   7   9       63.27       52.69      9.94 o 
   7   7   9      748.68      793.48     33.10 o 
   8   7   9       71.14       68.61     14.70 o 
   9   7   9       10.64       16.45     13.74 o 
  -9   8   9        3.76      -16.25     19.13 o 
  -8   8   9       87.08       78.87     16.85 o 
  -7   8   9       69.98       98.48     17.62 o 
  -6   8   9       37.49       52.41     10.40 o 
  -5   8   9      306.24      293.94     13.84 o 
  -4   8   9      126.01      133.61     10.14 o 
  -3   8   9      999.50      838.44     19.45 o 
  -2   8   9      300.82      282.99     18.09 o 
  -1   8   9      654.62      607.41     16.07 o 
   0   8   9      249.63      242.23      9.31 o 
   1   8   9       13.87        7.76      5.04 o 
   2   8   9       32.08       30.25      8.01 o 
   3   8   9      192.77      184.91     12.66 o 
   4   8   9      240.88      180.04     16.32 o 
   5   8   9      366.60      376.80     26.69 o 
   6   8   9        8.20        8.69      8.96 o 
   7   8   9      137.42      175.29     21.07 o 
   8   8   9       56.97       46.39     14.95 o 
  -9   9   9       43.56       16.37     14.81 o 
  -8   9   9       46.03       13.64     14.06 o 
  -7   9   9       30.38       23.82     13.25 o 
  -6   9   9        0.53       20.33     11.69 o 
  -5   9   9       61.98       56.97      8.86 o 
  -4   9   9       20.31        8.32      6.42 o 
  -3   9   9        0.79       -7.04      5.41 o 
  -2   9   9        0.32        4.91      5.43 o 
  -1   9   9       23.41       18.79      6.10 o 
   0   9   9      565.78      641.08     15.43 o 
   1   9   9     1786.49     1645.81     33.36 o 
   2   9   9      813.98      830.73     23.78 o 
   3   9   9     1307.08     1308.26     29.76 o 
   4   9   9       45.47       36.60     11.63 o 
   5   9   9     1221.35     1176.64     37.96 o 
   6   9   9        1.11        9.16      9.59 o 
   7   9   9      104.11      115.38     18.49 o 
   8   9   9        0.27       -2.10     13.46 o 
  -8  10   9       31.27       24.56     15.39 o 
  -7  10   9       92.54       97.55     17.86 o 
  -6  10   9       21.60       17.04     12.16 o 
  -5  10   9      517.78      501.78     21.24 o 
  -4  10   9      129.82      115.66     10.17 o 
  -3  10   9     1170.63     1154.76     24.03 o 
  -2  10   9      126.55      159.94     10.63 o 
  -1  10   9      798.94      738.14     21.45 o 
   0  10   9      428.21      458.60     21.29 o 
   1  10   9     2370.50     2361.00     41.90 o 
   2  10   9        7.13        7.08      7.97 o 
   3  10   9      366.29      372.30     17.85 o 
   4  10   9       23.17       34.58     12.26 o 
   5  10   9        0.35       -9.99      9.62 o 
   6  10   9       36.69       40.29     11.37 o 
   7  10   9       17.25       -9.13     11.76 o 
   8  10   9        0.06        0.00     16.01 o 
  -8  11   9       14.13       22.67     20.46 o 
  -7  11   9      230.14      236.04     23.81 o 
  -6  11   9        4.93      -10.58     11.12 o 
  -5  11   9      501.85      534.80     22.76 o 
  -4  11   9       23.62       20.10      9.17 o 
  -3  11   9      103.32       86.05      9.39 o 
  -2  11   9       29.10       28.31      7.22 o 
  -1  11   9       60.49       61.02      8.50 o 
   0  11   9       13.41        4.29      9.06 o 
   1  11   9     2302.07     2347.31     42.93 o 
   2  11   9      235.18      287.61     16.94 o 
   3  11   9      155.94      127.63     27.58 o 
   4  11   9       90.11       87.48     15.69 o 
   5  11   9      166.75      127.24     24.47 o 
   6  11   9      163.06      131.19     15.66 o 
   7  11   9       82.62       90.08     19.50 o 
  -7  12   9        3.40        2.55     14.31 o 
  -6  12   9        4.65        4.41     12.61 o 
  -5  12   9      322.08      336.19     19.36 o 
  -4  12   9       40.88       60.21     11.36 o 
  -3  12   9      292.68      332.82     14.91 o 
  -2  12   9      205.49      208.67     12.53 o 
  -1  12   9       35.61       37.69      9.87 o 
   0  12   9       56.47       44.82     12.87 o 
   1  12   9      565.40      619.41     23.91 o 
   2  12   9      206.37      207.04     22.38 o 
   3  12   9      255.03      270.25     21.70 o 
   4  12   9      161.12      135.65     18.55 o 
   5  12   9        2.77        8.01     12.58 o 
   6  12   9       82.02       85.37     14.98 o 
   7  12   9      144.46      153.37     18.32 o 
  -7  13   9       76.14       63.21     18.36 o 
  -6  13   9       36.60       29.98     15.57 o 
  -5  13   9       68.58       69.39     12.70 o 
  -4  13   9       87.48      113.94     21.80 o 
  -3  13   9        1.29        3.41      8.61 o 
  -2  13   9       25.14       23.91     12.26 o 
  -1  13   9       63.10       57.61     11.09 o 
   0  13   9      315.66      312.67     18.45 o 
   1  13   9      636.53      701.52     31.98 o 
   2  13   9       96.80       97.21     13.30 o 
   3  13   9      103.02       81.82     16.36 o 
   4  13   9        9.34        7.67     12.16 o 
   5  13   9      223.29      214.94     36.03 o 
   6  13   9        5.02        1.56     11.37 o 
  -6  14   9        7.98       23.98     13.82 o 
  -5  14   9       94.87      105.51     15.12 o 
  -4  14   9        9.80        8.20     10.05 o 
  -3  14   9      217.24      213.54     33.81 o 
  -2  14   9        3.85       -0.99     11.63 o 
  -1  14   9      137.14      183.15     15.70 o 
   0  14   9       58.17       64.94     12.62 o 
   1  14   9       69.62      122.25     14.51 o 
   2  14   9       58.07       63.18     12.53 o 
   3  14   9        2.42        9.48     12.79 o 
   4  14   9        5.62       -6.23     12.16 o 
   5  14   9       53.43       41.35     33.36 o 
  -5  15   9        0.67        0.97     13.35 o 
  -4  15   9        6.00        7.24     15.12 o 
  -3  15   9       23.19        3.02     14.06 o 
  -2  15   9        9.65       17.79     14.47 o 
  -1  15   9       42.30       42.67     16.46 o 
   0  15   9      151.92      120.18     16.37 o 
   1  15   9      258.54      267.10     19.01 o 
   2  15   9       36.33       39.91     12.37 o 
   3  15   9      327.16      400.50     27.95 o 
   4  15   9        0.00      -12.01     13.21 o 
   5  15   9      181.48      235.09     25.47 o 
  -4  16   9       41.98       40.14     16.43 o 
  -3  16   9      112.05      108.00     19.38 o 
  -2  16   9        2.26       11.65     13.80 o 
  -1  16   9      249.73      269.83     25.70 o 
   0  16   9        2.46      -11.69     11.63 o 
   1  16   9       72.37       89.46     15.20 o 
   2  16   9       14.04       23.54     11.59 o 
   3  16   9       44.78       46.26     16.36 o 
  -2  17   9       20.91       30.14     15.33 o 
  -1  17   9       38.71       15.54     23.13 o 
   0  17   9       36.79       56.62     33.81 o 
   1  17   9      164.27      179.10     23.59 o 
   2  17   9        0.92      -19.55     13.03 o 
 -10   0  10        6.22       32.03     21.35 o 
  -8   0  10      338.93      407.48     35.59 o 
  -6   0  10     1328.52     1382.59     53.38 o 
  -4   0  10     1665.58     1543.75     36.80 o 
  -2   0  10     2616.14     2461.80     59.61 o 
   0   0  10     5869.14     5914.33     73.90 o 
   2   0  10      416.87      653.04     29.36 o 
   4   0  10      753.39      758.45     21.07 o 
   6   0  10       26.44        6.53     16.90 o 
   8   0  10      637.10      654.82     48.04 o 
 -10   1  10       81.49      106.59     18.55 o 
  -9   1  10       23.92       14.19     11.27 o 
  -8   1  10      137.60      146.60     34.25 o 
  -7   1  10        2.56       -1.15      9.74 o 
  -6   1  10        1.30       10.66      8.19 o 
  -5   1  10       48.33       46.02      9.06 o 
  -4   1  10      160.55      180.70     10.22 o 
  -3   1  10      147.97      157.77     19.36 o 
  -2   1  10     1431.55     1337.69     24.95 o 
  -1   1  10     9117.01    10178.92    111.35 o 
   0   1  10     2852.52     2690.62     43.69 o 
   1   1  10      931.29      931.85     24.21 o 
   2   1  10       12.90       20.60      5.29 o 
   3   1  10     1193.54     1129.41     19.00 o 
   4   1  10       20.44       38.74      5.48 o 
   5   1  10      344.50      354.52     16.94 o 
   6   1  10      599.92      572.12     18.75 o 
   7   1  10      225.82      247.47     13.88 o 
   8   1  10       12.44       -2.24      9.52 o 
   9   1  10      257.43      259.59     46.26 o 
 -10   2  10       16.94       19.29     13.80 o 
  -9   2  10        6.33        1.32     10.89 o 
  -8   2  10       32.33       24.65     10.25 o 
  -7   2  10       26.20       22.67      9.22 o 
  -6   2  10     1418.33     1476.70     61.70 o 
  -5   2  10        2.27        7.20      6.76 o 
  -4   2  10     1168.78     1146.03     25.64 o 
  -3   2  10      107.31      114.04      9.68 o 
  -2   2  10     1236.00     1114.92     40.08 o 
  -1   2  10      142.90      173.66     11.95 o 
   0   2  10     3883.66     3670.88     52.74 o 
   1   2  10      724.16      753.75     24.02 o 
   2   2  10      516.01      581.31     15.54 o 
   3   2  10       13.99        6.62      4.81 o 
   4   2  10      182.57      195.84      8.56 o 
   5   2  10      601.11      670.24     15.45 o 
   6   2  10      696.84      684.78     19.42 o 
   7   2  10        6.21        3.29      9.37 o 
   8   2  10      525.47      586.47     26.46 o 
   9   2  10        0.02        9.92     12.27 o 
 -10   3  10       67.41       90.28     12.96 o 
  -9   3  10       17.29       13.27      9.40 o 
  -8   3  10      130.70      138.27     12.86 o 
  -7   3  10       52.82       57.89      9.53 o 
  -6   3  10       13.80        8.93      9.37 o 
  -5   3  10       35.39       25.95      7.01 o 
  -4   3  10      865.03      905.29     23.40 o 
  -3   3  10      226.12      244.55     12.97 o 
  -2   3  10     7922.63     7740.57     67.18 o 
  -1   3  10     4563.22     5061.33     74.07 o 
   0   3  10     3495.73     3091.18     47.70 o 
   1   3  10      828.74      844.61     16.54 o 
   2   3  10     4529.30     4443.21     42.86 o 
   3   3  10     2775.32     2906.43     35.70 o 
   4   3  10     7527.27     7627.71     60.35 o 
   5   3  10      609.45      598.98     15.32 o 
   6   3  10     2538.21     2476.59     43.93 o 
   7   3  10      110.01       70.94     18.51 o 
   8   3  10       93.27       95.98     14.50 o 
   9   3  10       60.15       25.14     12.84 o 
 -10   4  10        1.52      -15.87     13.00 o 
  -9   4  10        0.17       -3.17      8.61 o 
  -8   4  10        8.69        3.49      7.47 o 
  -7   4  10       28.81       29.99      7.93 o 
  -6   4  10      994.47     1031.63     20.90 o 
  -5   4  10        6.92       -3.29      7.01 o 
  -4   4  10     1304.38     1313.96     38.56 o 
  -3   4  10     2901.53     2906.86     42.15 o 
  -2   4  10     7077.75     7194.44     64.28 o 
  -1   4  10     5079.37     5450.19     58.17 o 
   0   4  10      642.68      521.19     34.85 o 
   1   4  10      279.95      248.67     10.63 o 
   2   4  10     2121.10     2116.70     26.19 o 
   3   4  10        9.29       -1.26      4.14 o 
   4   4  10        3.38       10.15      5.56 o 
   5   4  10       45.00       32.25      7.05 o 
   6   4  10     1143.40     1088.78     29.61 o 
   7   4  10        4.27        4.53      9.68 o 
   8   4  10        3.98        3.37     10.44 o 
   9   4  10        4.73        7.30     12.82 o 
 -10   5  10      104.69       83.63     27.58 o 
  -9   5  10       25.33      -10.68     16.01 o 
  -8   5  10       56.51       40.00     11.30 o 
  -7   5  10      112.56       93.65     13.10 o 
  -6   5  10       26.07       19.06      7.74 o 
  -5   5  10      180.92      164.52     10.53 o 
  -4   5  10      143.80      147.49     11.72 o 
  -3   5  10      729.06      775.91     21.46 o 
  -2   5  10     3961.73     3949.62     65.90 o 
  -1   5  10      819.81      975.74     17.53 o 
   0   5  10     6662.21     6579.11    120.07 o 
   1   5  10     1913.57     2153.41     42.63 o 
   2   5  10     8806.36     8798.78     63.56 o 
   3   5  10       61.20       67.11      6.25 o 
   4   5  10     5037.59     4979.62     59.13 o 
   5   5  10       85.59       85.50      9.21 o 
   6   5  10     2028.94     1917.63     53.61 o 
   7   5  10      524.09      564.06     33.97 o 
   8   5  10      223.03      232.21     19.29 o 
   9   5  10      225.29      215.87     20.29 o 
  -9   6  10        5.02        0.89     17.79 o 
  -8   6  10        4.75       15.58     37.81 o 
  -7   6  10      107.10       94.63     12.76 o 
  -6   6  10      775.26      825.55     21.35 o 
  -5   6  10      127.64      143.45     10.61 o 
  -4   6  10      164.09      172.07     11.79 o 
  -3   6  10      267.41      277.50     12.29 o 
  -2   6  10     2046.00     2017.45     26.55 o 
  -1   6  10      256.09      261.13     10.13 o 
   0   6  10      174.72      158.88      9.21 o 
   1   6  10      609.88      626.84     15.36 o 
   2   6  10      233.84      242.20     15.67 o 
   3   6  10       96.55      111.79     10.33 o 
   4   6  10      336.03      322.87     17.01 o 
   5   6  10      553.28      565.62     17.90 o 
   6   6  10       57.09       63.25     13.65 o 
   7   6  10      160.39      158.27     16.06 o 
   8   6  10       17.38        7.00     11.63 o 
   9   6  10        0.84       -7.42     11.55 o 
  -9   7  10        0.20       -6.23     18.68 o 
  -8   7  10      106.56       98.00     18.11 o 
  -7   7  10        0.01        3.11      8.76 o 
  -6   7  10      282.47      239.16     13.42 o 
  -5   7  10      113.51       94.66      9.65 o 
  -4   7  10       81.44       80.64      8.85 o 
  -3   7  10        4.02       -2.25      5.39 o 
  -2   7  10     1026.93     1001.03     28.99 o 
  -1   7  10       19.69       13.76      5.24 o 
   0   7  10     1312.70     1161.50     21.59 o 
   1   7  10        7.38       12.75      5.20 o 
   2   7  10     2085.37     2072.10     53.27 o 
   3   7  10      214.22      204.91     15.79 o 
   4   7  10      103.65      116.61     22.69 o 
   5   7  10      329.10      302.97     27.57 o 
   6   7  10        1.27       -5.91     12.72 o 
   7   7  10       45.37       39.81     12.01 o 
   8   7  10       69.17       94.78     16.07 o 
   9   7  10       18.88        5.83     13.14 o 
  -9   8  10        5.13       -1.19     13.89 o 
  -8   8  10        7.90        7.92     15.57 o 
  -7   8  10        0.02       -3.26     11.12 o 
  -6   8  10      261.76      266.65     15.41 o 
  -5   8  10        9.00       10.60      6.93 o 
  -4   8  10      186.75      206.69     11.96 o 
  -3   8  10      140.84      132.55     10.01 o 
  -2   8  10      146.40      113.09      9.05 o 
  -1   8  10     1377.96     1332.58     31.08 o 
   0   8  10      145.25      176.52     12.14 o 
   1   8  10     1120.82     1133.90     25.04 o 
   2   8  10       62.30       56.36      9.22 o 
   3   8  10      817.09      855.94     24.22 o 
   4   8  10      294.04      345.86     21.91 o 
   5   8  10      258.37      288.67     25.80 o 
   6   8  10      306.36      358.39     19.76 o 
   7   8  10       33.67       34.65     32.92 o 
   8   8  10      302.79      304.69     29.36 o 
  -9   9  10        5.92       20.36     15.13 o 
  -8   9  10       98.57      106.46     19.75 o 
  -7   9  10       16.72       16.10     13.67 o 
  -6   9  10       82.46       69.04     11.67 o 
  -5   9  10        6.85        9.17      7.20 o 
  -4   9  10        6.84        2.87      6.54 o 
  -3   9  10      205.52      214.29     11.79 o 
  -2   9  10      485.54      416.57     15.48 o 
  -1   9  10      362.28      375.93     20.79 o 
   0   9  10      676.69      675.93     27.25 o 
   1   9  10      515.23      512.69     20.08 o 
   2   9  10       18.43       11.07      7.80 o 
   3   9  10        7.61       10.30      8.02 o 
   4   9  10      862.91      865.51     32.99 o 
   5   9  10       11.26      -12.18     10.23 o 
   6   9  10       34.14       54.12     11.74 o 
   7   9  10      225.93      212.43     29.80 o 
   8   9  10        7.78        6.61     14.43 o 
  -8  10  10       74.19       79.81     30.25 o 
  -7  10  10        0.04       -8.97     14.68 o 
  -6  10  10      307.53      295.77     24.07 o 
  -5  10  10       27.14       38.15     10.53 o 
  -4  10  10      335.88      302.29     14.18 o 
  -3  10  10       23.60       46.32      8.30 o 
  -2  10  10      256.20      276.90     17.46 o 
  -1  10  10      502.44      462.71     16.19 o 
   0  10  10     1119.93     1164.73     43.17 o 
   1  10  10       60.32       87.52     12.31 o 
   2  10  10       98.28       96.34     11.79 o 
   3  10  10      300.12      273.02     38.26 o 
   4  10  10       10.04        4.12     10.25 o 
   5  10  10       24.90       12.34     11.63 o 
   6  10  10      187.57      182.10     16.84 o 
   7  10  10       26.74        1.27     13.80 o 
  -8  11  10       83.36       90.42     20.27 o 
  -7  11  10        3.12        6.99     12.81 o 
  -6  11  10        0.70       16.62     16.90 o 
  -5  11  10       20.52        6.12      8.82 o 
  -4  11  10        2.02       11.26      7.44 o 
  -3  11  10       67.98       66.45      9.16 o 
  -2  11  10      364.07      378.33     15.49 o 
  -1  11  10      197.27      208.69     15.34 o 
   0  11  10     4363.56     4434.04     84.56 o 
   1  11  10      433.29      489.73     21.69 o 
   2  11  10     1742.56     1820.02     38.63 o 
   3  11  10       16.68       23.88     11.51 o 
   4  11  10      962.28      955.76     37.81 o 
   5  11  10       14.50        7.67     15.12 o 
   6  11  10      158.84      166.94     16.97 o 
   7  11  10        5.87        6.58     20.46 o 
  -7  12  10        5.93        6.12     13.73 o 
  -6  12  10       70.51       66.96     17.72 o 
  -5  12  10       46.19       51.15     11.96 o 
  -4  12  10      470.73      477.68     21.55 o 
  -3  12  10       36.65       23.17      7.89 o 
  -2  12  10      133.87      147.41     22.79 o 
  -1  12  10      100.04       71.73     11.94 o 
   0  12  10      238.08      221.04     16.02 o 
   1  12  10      166.75      160.07     14.88 o 
   2  12  10      104.87       98.99     15.25 o 
   3  12  10       94.65      111.39     16.99 o 
   4  12  10        0.31        4.67     22.69 o 
   5  12  10      119.83      107.88     17.92 o 
   6  12  10       15.07        5.27     11.10 o 
   7  12  10       15.48       14.54     15.40 o 
  -7  13  10        0.14        4.11     15.47 o 
  -6  13  10       14.72      -18.68     12.81 o 
  -5  13  10        2.21       -2.03      9.35 o 
  -4  13  10       47.48       36.97     11.35 o 
  -3  13  10       32.94       24.68     10.40 o 
  -2  13  10       60.26       55.59     11.20 o 
  -1  13  10        1.83        9.33      8.89 o 
   0  13  10      649.27      650.74     37.62 o 
   1  13  10      140.09      150.62     15.14 o 
   2  13  10      351.30      382.76     21.56 o 
   3  13  10       23.17       13.93     15.57 o 
   4  13  10      161.60      164.76     20.65 o 
   5  13  10      196.88      235.85     23.59 o 
   6  13  10       59.30       39.84     13.34 o 
  -6  14  10       97.10      135.97     21.91 o 
  -5  14  10       33.82       42.07     12.62 o 
  -4  14  10      415.97      428.51     22.54 o 
  -3  14  10        7.70        0.04     12.90 o 
  -2  14  10      439.27      449.80     28.86 o 
  -1  14  10      129.96      120.80     21.34 o 
   0  14  10       57.71       35.19     11.24 o 
   1  14  10        1.43        8.71      9.68 o 
   2  14  10       85.43       85.46     13.48 o 
   3  14  10       63.17       62.57     15.73 o 
   4  14  10        7.70        9.73     14.06 o 
   5  14  10       20.04        7.43     14.43 o 
  -5  15  10        8.62       14.13     14.41 o 
  -4  15  10       93.65       83.40     18.21 o 
  -3  15  10       73.63       71.65     17.95 o 
  -2  15  10       40.44       49.29     16.32 o 
  -1  15  10        7.96       -5.70     12.26 o 
   0  15  10       31.20       29.39     16.35 o 
   1  15  10        7.86        0.86     11.95 o 
   2  15  10      272.03      281.16     19.99 o 
   3  15  10       25.42        5.36     14.31 o 
   4  15  10       90.39      114.11     20.10 o 
  -4  16  10      195.99      265.40     40.48 o 
  -3  16  10        1.98        6.13     14.31 o 
  -2  16  10      186.95      229.14     24.95 o 
  -1  16  10        6.82       14.55     15.06 o 
   0  16  10       99.01       76.05     17.92 o 
   1  16  10       32.73       26.68     13.21 o 
   2  16  10       17.94      -10.26     17.79 o 
   3  16  10        2.10       11.00     14.69 o 
  -1  17  10       13.43        0.85     14.43 o 
   0  17  10       17.81       26.79     16.66 o 
   1  17  10        0.81       -6.35     13.51 o 
  -9   0  11       15.73       35.59     19.57 o 
  -7   0  11     1521.01     1533.84     60.50 o 
  -5   0  11     2300.28     2208.01     47.76 o 
  -3   0  11     2173.61     1890.96     40.54 o 
  -1   0  11     1489.07     1390.60     44.49 o 
   1   0  11      122.45      137.01     16.01 o 
   3   0  11     1269.20     1252.72     36.92 o 
   5   0  11     3045.30     2805.35     53.72 o 
   7   0  11       51.32       51.44     13.65 o 
   9   0  11       26.80      -18.68     23.13 o 
 -10   1  11        7.96       -6.49     12.54 o 
  -9   1  11        1.82      -10.73     10.64 o 
  -8   1  11       17.47       25.36     12.58 o 
  -7   1  11       18.04        8.11      9.22 o 
  -6   1  11       10.51       13.65      9.72 o 
  -5   1  11      412.56      367.11     16.44 o 
  -4   1  11       18.02       18.59      6.31 o 
  -3   1  11        2.57        3.26      5.65 o 
  -2   1  11      311.78      343.53     16.99 o 
  -1   1  11     1939.38     1969.31     43.60 o 
   0   1  11      592.85      627.29     20.73 o 
   1   1  11     3660.95     3404.57     53.38 o 
   2   1  11     1235.64     1188.94     23.22 o 
   3   1  11     2810.77     2668.09     36.12 o 
   4   1  11       72.94       94.74      7.31 o 
   5   1  11     1217.09     1193.00     23.98 o 
   6   1  11      536.60      508.13     17.17 o 
   7   1  11      333.04      332.66     19.69 o 
   8   1  11       20.45       -6.94     10.15 o 
   9   1  11       25.80        4.00     15.73 o 
 -10   2  11       22.94       22.75     12.13 o 
  -9   2  11      163.45      226.08     18.39 o 
  -8   2  11        3.83       -0.68      9.58 o 
  -7   2  11      593.14      602.99     23.12 o 
  -6   2  11       48.45       72.25     17.87 o 
  -5   2  11     1774.24     1785.20     40.37 o 
  -4   2  11       13.46       10.74      7.01 o 
  -3   2  11     3924.05     3886.93     50.27 o 
  -2   2  11     1100.69     1117.94     24.10 o 
  -1   2  11       39.30       21.19      6.83 o 
   0   2  11       20.71       15.84      6.20 o 
   1   2  11     1027.27     1118.16     27.86 o 
   2   2  11       25.05       14.97      7.59 o 
   3   2  11     1004.30      986.09     20.42 o 
   4   2  11      741.52      757.62     19.26 o 
   5   2  11     2339.73     2331.69     34.08 o 
   6   2  11      119.70      157.05     15.00 o 
   7   2  11      491.72      462.19     25.48 o 
   8   2  11       12.04       20.16     18.95 o 
   9   2  11      383.84      450.64     32.08 o 
 -10   3  11        2.59        9.60     11.37 o 
  -9   3  11       35.83       35.78     13.67 o 
  -8   3  11        6.09       20.80     10.20 o 
  -7   3  11       45.10       63.35     11.59 o 
  -6   3  11       12.92       12.57      8.19 o 
  -5   3  11      479.34      427.58     18.26 o 
  -4   3  11      339.75      285.93     25.87 o 
  -3   3  11     2086.10     2044.23     36.73 o 
  -2   3  11      607.72      624.53     23.76 o 
  -1   3  11     3717.86     3242.71    100.09 o 
   0   3  11       91.21       96.06     15.57 o 
   1   3  11      272.77      136.70     13.29 o 
   2   3  11      909.62      992.15     16.18 o 
   3   3  11      777.44      719.52     22.09 o 
   4   3  11       41.74       47.40      6.34 o 
   5   3  11      889.59      866.22     18.01 o 
   6   3  11      163.82      166.85     14.46 o 
   7   3  11      170.51      173.73     16.12 o 
   8   3  11        5.54      -11.69     10.25 o 
   9   3  11      239.83      291.31     26.93 o 
 -10   4  11        0.49      -11.57     16.01 o 
  -9   4  11      192.72      282.68     19.57 o 
  -8   4  11        7.87        6.49      8.61 o 
  -7   4  11      730.51      781.82     22.65 o 
  -6   4  11       17.60       15.26     11.15 o 
  -5   4  11     2021.78     2027.56     37.86 o 
  -4   4  11       18.40       26.96      7.85 o 
  -3   4  11     6630.32     6865.79    129.17 o 
  -2   4  11       58.64       41.50      6.92 o 
  -1   4  11     2233.61     2415.05     36.97 o 
   0   4  11      384.79      424.45     26.65 o 
   1   4  11      176.45      206.07     10.79 o 
   2   4  11       82.93       87.19      6.71 o 
   3   4  11      372.79      341.65     11.93 o 
   4   4  11      426.33      393.15     13.05 o 
   5   4  11     1621.78     1648.12     39.92 o 
   6   4  11      532.54      582.58     28.14 o 
   7   4  11      466.82      473.84     22.79 o 
   8   4  11       10.26        7.49     11.24 o 
   9   4  11      389.96      457.46     25.92 o 
  -9   5  11       33.43       47.15     22.24 o 
  -8   5  11      118.02      108.95     17.94 o 
  -7   5  11      112.62      113.54     13.70 o 
  -6   5  11       12.06        8.49      8.63 o 
  -5   5  11      537.36      530.57     28.03 o 
  -4   5  11       10.08       -1.44     11.03 o 
  -3   5  11     1737.85     1603.90     38.32 o 
  -2   5  11        0.20       13.30      7.83 o 
  -1   5  11     2599.76     2358.17     28.89 o 
   0   5  11      171.74      190.65      9.98 o 
   1   5  11     3642.17     3289.25     43.53 o 
   2   5  11      437.02      476.35     16.69 o 
   3   5  11     2500.85     2580.67     37.66 o 
   4   5  11      313.92      301.79     15.77 o 
   5   5  11      372.96      361.18     31.33 o 
   6   5  11      696.95      654.60     23.85 o 
   7   5  11       50.62       35.84     11.79 o 
   8   5  11        1.86       -8.27     10.79 o 
   9   5  11       92.80       79.31     15.60 o 
  -9   6  11      111.05      112.99     28.47 o 
  -8   6  11        5.33       12.52     11.12 o 
  -7   6  11      854.66      809.53     27.45 o 
  -6   6  11      148.47      146.87     13.79 o 
  -5   6  11      430.93      439.02     26.12 o 
  -4   6  11      176.15      203.35     13.62 o 
  -3   6  11      937.31      852.46     20.61 o 
  -2   6  11      412.57      381.94     26.22 o 
  -1   6  11      942.51      811.32     16.99 o 
   0   6  11      117.92      109.07      8.45 o 
   1   6  11     1346.94     1436.90     24.34 o 
   2   6  11      318.42      334.56     16.04 o 
   3   6  11       62.21       66.80     11.90 o 
   4   6  11        0.06        4.99     11.12 o 
   5   6  11      755.11      771.12     25.09 o 
   6   6  11      148.45      109.24     16.99 o 
   7   6  11       11.45        3.18     12.91 o 
   8   6  11       28.22       15.25     11.98 o 
  -9   7  11       81.42       95.40     20.27 o 
  -8   7  11       10.44       11.20     19.13 o 
  -7   7  11       85.60       85.34     13.48 o 
  -6   7  11       34.67       29.22      8.29 o 
  -5   7  11        5.83        1.45      6.62 o 
  -4   7  11      689.45      638.70     32.10 o 
  -3   7  11      722.42      716.05     19.11 o 
  -2   7  11      234.76      224.29     11.85 o 
  -1   7  11     3694.76     3854.90     40.03 o 
   0   7  11       47.23       48.63      7.13 o 
   1   7  11     5790.44     5786.96    114.55 o 
   2   7  11       27.29       18.87      7.67 o 
   3   7  11     1105.09     1165.39     27.61 o 
   4   7  11        5.61        1.23     18.68 o 
   5   7  11      117.09      111.48     12.78 o 
   6   7  11       15.58        7.49     11.51 o 
   7   7  11      116.56      129.24     19.50 o 
   8   7  11       21.59       27.65     16.24 o 
  -9   8  11        2.97       -1.01     13.47 o 
  -8   8  11        5.50       -4.12     18.24 o 
  -7   8  11      210.79      219.99     33.36 o 
  -6   8  11      270.25      241.12     14.32 o 
  -5   8  11        4.79       -5.77      6.53 o 
  -4   8  11       80.64       39.45      8.06 o 
  -3   8  11       35.85       23.51      7.37 o 
  -2   8  11       71.95       64.97      8.44 o 
  -1   8  11      305.37      297.35     11.69 o 
   0   8  11      147.81      158.68     10.32 o 
   1   8  11       89.13       92.15     11.28 o 
   2   8  11       36.16       46.74      9.55 o 
   3   8  11        3.92        0.47      7.15 o 
   4   8  11     1728.35     1653.20     44.61 o 
   5   8  11       30.41       31.58     11.95 o 
   6   8  11      262.01      284.80     18.94 o 
   7   8  11       90.95      118.33     25.36 o 
   8   8  11        6.50       18.54     15.39 o 
  -8   9  11        0.02      -11.07     13.43 o 
  -7   9  11        0.87       -0.37     11.99 o 
  -6   9  11        0.05       -4.81     13.30 o 
  -5   9  11      111.10      105.66     10.85 o 
  -4   9  11        2.01        0.89      6.71 o 
  -3   9  11      849.65      768.92     20.78 o 
  -2   9  11      244.07      295.32     13.93 o 
  -1   9  11     3745.11     3744.43     40.62 o 
   0   9  11       65.78       85.43      7.83 o 
   1   9  11     2209.90     2239.05     89.89 o 
   2   9  11      221.63      257.88     15.86 o 
   3   9  11      582.22      574.49     29.80 o 
   4   9  11      159.12      170.39     32.03 o 
   5   9  11      596.77      570.46     44.49 o 
   6   9  11       10.98       -2.96      8.79 o 
   7   9  11      155.08      158.78     22.54 o 
   8   9  11        2.62       -9.01     27.14 o 
  -8  10  11       31.03       27.72     15.78 o 
  -7  10  11       13.17       11.20     14.31 o 
  -6  10  11       70.82       72.33     12.93 o 
  -5  10  11      270.73      286.38     15.67 o 
  -4  10  11       56.62       55.05      9.38 o 
  -3  10  11      106.55       89.97     10.66 o 
  -2  10  11      270.70      300.54     14.01 o 
  -1  10  11      480.88      447.50     14.34 o 
   0  10  11        0.02        5.06      8.20 o 
   1  10  11      421.30      376.26     19.01 o 
   2  10  11       10.17        4.47      8.38 o 
   3  10  11      226.80      229.54     20.38 o 
   4  10  11       50.51       32.92     12.89 o 
   5  10  11      405.96      455.79     36.03 o 
   6  10  11        3.56       -1.76     10.07 o 
   7  10  11      488.89      542.00     33.97 o 
  -7  11  11       23.95        4.71     14.53 o 
  -6  11  11        0.88       18.68     20.46 o 
  -5  11  11       76.98       79.68     13.24 o 
  -4  11  11       18.96        6.72      7.69 o 
  -3  11  11      333.64      322.73     17.18 o 
  -2  11  11       10.45       10.44      7.11 o 
  -1  11  11      874.05      841.62     26.73 o 
   0  11  11       29.20       22.74     13.96 o 
   1  11  11      758.42      763.99     26.19 o 
   2  11  11       12.51       22.67     10.39 o 
   3  11  11     1112.46     1111.54     39.29 o 
   4  11  11        0.27       -1.15     11.63 o 
   5  11  11      268.21      309.58     45.37 o 
   6  11  11        3.66       -0.81     10.29 o 
   7  11  11       25.63       11.60     24.02 o 
  -7  12  11       83.01      123.11     39.59 o 
  -6  12  11      106.16       92.14     18.57 o 
  -5  12  11      743.00      739.42     27.69 o 
  -4  12  11       66.20       37.59     12.00 o 
  -3  12  11      659.42      717.43     25.81 o 
  -2  12  11      151.02      110.18     13.12 o 
  -1  12  11       19.76       23.80      9.68 o 
   0  12  11       19.44       22.70      9.80 o 
   1  12  11       57.82       63.29     12.45 o 
   2  12  11       56.36       37.44     10.76 o 
   3  12  11       96.80       70.95     16.03 o 
   4  12  11        3.94        1.20     11.63 o 
   5  12  11      185.23      161.62     21.07 o 
   6  12  11        1.55      -11.73     12.33 o 
  -6  13  11        1.91        2.18     22.69 o 
  -5  13  11       50.26       61.68     20.41 o 
  -4  13  11       13.22       11.79     10.05 o 
  -3  13  11        3.46       16.17     12.89 o 
  -2  13  11      231.56      239.24     19.94 o 
  -1  13  11       88.19      101.61     17.45 o 
   0  13  11       18.70       24.32     10.39 o 
   1  13  11      317.05      355.03     37.76 o 
   2  13  11        0.05       -9.73      8.88 o 
   3  13  11      101.10      128.04     18.84 o 
   4  13  11       15.43       14.61     14.14 o 
   5  13  11        9.21       16.54     15.40 o 
  -5  14  11      377.28      413.79     23.43 o 
  -4  14  11       41.79       27.56     14.77 o 
  -3  14  11      479.06      526.66     34.25 o 
  -2  14  11       21.33       27.94     25.80 o 
  -1  14  11      540.10      539.07     24.35 o 
   0  14  11       89.75       93.89     13.85 o 
   1  14  11      201.77      166.86     21.72 o 
   2  14  11        0.66        0.68     10.11 o 
   3  14  11       44.36       43.06     15.57 o 
   4  14  11       16.30       11.81     13.67 o 
   5  14  11       23.16        8.27     13.80 o 
  -4  15  11       10.96       -0.79     13.51 o 
  -3  15  11       29.54       37.69     16.03 o 
  -2  15  11       18.34       27.11     15.96 o 
  -1  15  11       87.41      149.41     21.28 o 
   0  15  11      124.24      114.46     15.80 o 
   1  15  11      236.56      292.51     21.65 o 
   2  15  11        6.48       -8.05     13.17 o 
   3  15  11        2.57       11.51     14.14 o 
   4  15  11        7.50       12.69     14.14 o 
  -3  16  11       17.22       13.60     15.57 o 
  -2  16  11      107.16       94.09     19.75 o 
  -1  16  11       16.23       50.19     16.66 o 
   0  16  11      117.26      122.11     21.07 o 
   1  16  11        0.63       -9.38     10.61 o 
   2  16  11        2.98        0.19     14.43 o 
 -10   0  12       50.28       86.30     25.80 o 
  -8   0  12      533.10      587.20     42.71 o 
  -6   0  12     1734.00     1822.67     76.51 o 
  -4   0  12      987.53      920.50     52.49 o 
  -2   0  12      633.84      605.89     31.14 o 
   0   0  12        1.41        0.00      8.01 o 
   2   0  12      220.30      226.87     21.35 o 
   4   0  12     3793.11     3901.82     50.75 o 
   6   0  12        4.99       -3.65      8.35 o 
   8   0  12      254.69      331.86     38.26 o 
 -10   1  12        5.40        4.44     11.91 o 
  -9   1  12       20.79       33.19     11.67 o 
  -8   1  12       26.73        9.54     15.25 o 
  -7   1  12        9.01        4.67      9.06 o 
  -6   1  12      555.89      502.83     28.89 o 
  -5   1  12       16.74        9.04      7.00 o 
  -4   1  12      276.18      228.63     14.01 o 
  -3   1  12        6.90        0.21      5.98 o 
  -2   1  12     3342.61     3184.74     53.16 o 
  -1   1  12      395.81      423.18     18.68 o 
   0   1  12     1284.17     1079.25     28.29 o 
   1   1  12      498.44      472.50     19.75 o 
   2   1  12     2685.08     2575.97     37.25 o 
   3   1  12        2.08       15.12      5.49 o 
   4   1  12     4645.03     4430.82     43.17 o 
   5   1  12      128.21      139.62     13.87 o 
   6   1  12      120.98       89.36      9.77 o 
   7   1  12      297.42      283.63     18.60 o 
   8   1  12       27.34       36.12     21.80 o 
   9   1  12       15.95        3.35     28.47 o 
 -10   2  12      113.86      125.27     17.13 o 
  -9   2  12        5.09        3.99     11.07 o 
  -8   2  12      241.71      278.28     18.82 o 
  -7   2  12        4.15        1.10      9.13 o 
  -6   2  12      895.57      866.27     26.19 o 
  -5   2  12       14.03       21.89      7.83 o 
  -4   2  12      514.61      474.17     18.99 o 
  -3   2  12      214.91      191.94     12.27 o 
  -2   2  12      203.27      194.10     13.84 o 
  -1   2  12       95.71       89.56     10.25 o 
   0   2  12        2.75       10.42      8.01 o 
   1   2  12      904.20      863.51     25.33 o 
   2   2  12      723.76      685.96     17.90 o 
   3   2  12       11.95       12.16      5.38 o 
   4   2  12     1913.03     1938.76     26.65 o 
   5   2  12       34.21       47.30      8.11 o 
   6   2  12       84.26       78.91     11.44 o 
   7   2  12      185.88      192.49     16.89 o 
   8   2  12      126.02      160.49     16.97 o 
   9   2  12        9.06      -15.00     16.03 o 
 -10   3  12       11.08       33.47     13.30 o 
  -9   3  12        9.27        3.64     10.29 o 
  -8   3  12      338.15      344.08     20.12 o 
  -7   3  12        1.28       -8.54      8.70 o 
  -6   3  12        0.64        0.83     11.12 o 
  -5   3  12       38.29       38.76     11.52 o 
  -4   3  12      150.81      137.97     12.02 o 
  -3   3  12        4.71       21.37      7.35 o 
  -2   3  12     2778.75     2655.88     54.70 o 
  -1   3  12        0.10        0.48      5.09 o 
   0   3  12     1543.07     1307.41     80.96 o 
   1   3  12      250.54      224.08     10.22 o 
   2   3  12      344.63      339.30     11.63 o 
   3   3  12      247.55      210.17     13.41 o 
   4   3  12        1.08       -5.48      4.76 o 
   5   3  12        0.11       10.00      6.78 o 
   6   3  12        1.63      -11.04      8.09 o 
   7   3  12      170.87      142.47     15.42 o 
   8   3  12        3.53       11.04     11.33 o 
   9   3  12        0.18       -3.81     12.16 o 
  -9   4  12       36.40       36.27     12.69 o 
  -8   4  12      207.45      234.05     22.21 o 
  -7   4  12       43.77       30.29     16.46 o 
  -6   4  12       91.60       78.78     12.27 o 
  -5   4  12        6.90       11.58      8.32 o 
  -4   4  12      268.70      239.84     19.38 o 
  -3   4  12      451.54      423.54     15.77 o 
  -2   4  12      306.12      284.83     12.48 o 
  -1   4  12      340.33      367.38     16.13 o 
   0   4  12      503.94      493.12     20.01 o 
   1   4  12       29.89       43.75      7.22 o 
   2   4  12      979.87      927.39     33.69 o 
   3   4  12      378.70      383.14     11.12 o 
   4   4  12      996.34      967.43     24.31 o 
   5   4  12       69.56      107.44     10.24 o 
   6   4  12      430.74      435.06     20.61 o 
   7   4  12       13.38        7.45     10.33 o 
   8   4  12      176.86      180.57     17.92 o 
   9   4  12       59.47       49.82     15.05 o 
  -9   5  12        2.60       10.16     13.43 o 
  -8   5  12      122.25       88.60     14.31 o 
  -7   5  12      179.21      203.46     16.84 o 
  -6   5  12      124.01      119.15     13.60 o 
  -5   5  12      199.15      216.86     15.23 o 
  -4   5  12      471.91      477.27     19.18 o 
  -3   5  12      663.63      690.04     19.16 o 
  -2   5  12     4788.19     4536.87     59.59 o 
  -1   5  12      689.65      777.53     23.89 o 
   0   5  12     2620.96     2541.40     48.42 o 
   1   5  12      342.22      369.42     14.88 o 
   2   5  12      601.41      523.50     17.24 o 
   3   5  12        4.48      -14.01      9.34 o 
   4   5  12      388.50      403.26     21.91 o 
   5   5  12        2.50       11.74     10.44 o 
   6   5  12      182.23      171.65     15.39 o 
   7   5  12       65.40       64.86     13.34 o 
   8   5  12      142.72      139.62     17.35 o 
  -9   6  12        0.00       -8.90     14.43 o 
  -8   6  12      261.23      344.24     20.86 o 
  -7   6  12       46.76       18.29     30.08 o 
  -6   6  12      227.41      283.52     17.45 o 
  -5   6  12      161.43      156.75     14.13 o 
  -4   6  12       37.72       13.86      8.35 o 
  -3   6  12      516.42      502.99     17.38 o 
  -2   6  12        4.21        3.37      5.46 o 
  -1   6  12      242.84      280.47     15.64 o 
   0   6  12       35.52       27.77      6.45 o 
   1   6  12      110.41      148.10     17.33 o 
   2   6  12      333.27      309.25     13.92 o 
   3   6  12      107.52      108.75     17.35 o 
   4   6  12      691.78      582.76     26.10 o 
   5   6  12        4.89       -5.84      8.20 o 
   6   6  12      805.39      812.99     42.71 o 
   7   6  12       30.52       48.56     15.06 o 
   8   6  12      227.16      257.14     42.71 o 
  -9   7  12        4.94       14.52     16.24 o 
  -8   7  12        8.21       18.29     16.01 o 
  -7   7  12        1.98        3.58      9.13 o 
  -6   7  12      106.88       74.57     11.43 o 
  -5   7  12       52.97       44.96      8.84 o 
  -4   7  12      962.48      925.59     23.12 o 
  -3   7  12      192.44      213.06     12.61 o 
  -2   7  12     4837.34     4776.25     43.55 o 
  -1   7  12      217.49      246.90     11.11 o 
   0   7  12     3196.52     3174.49     40.61 o 
   1   7  12      614.75      731.24     18.54 o 
   2   7  12     2667.17     2578.87     43.69 o 
   3   7  12      144.00      143.05     15.69 o 
   4   7  12      690.78      569.95     30.25 o 
   5   7  12        6.65       -0.44      9.44 o 
   6   7  12        0.32       -1.64     11.52 o 
   7   7  12        8.29       -3.43     14.68 o 
   8   7  12       58.47       48.37     18.11 o 
  -8   8  12      125.21      157.27     22.41 o 
  -7   8  12        2.13      -15.56     11.97 o 
  -6   8  12      357.06      377.20     17.14 o 
  -5   8  12        0.23       -7.32      6.75 o 
  -4   8  12      107.56      137.03     11.21 o 
  -3   8  12        3.89       -0.07      7.06 o 
  -2   8  12      229.01      259.28     12.09 o 
  -1   8  12      359.06      411.84     14.22 o 
   0   8  12      671.94      736.88     20.09 o 
   1   8  12     1258.85     1238.34     30.81 o 
   2   8  12       85.24       83.32     11.30 o 
   3   8  12       55.20       34.21     14.77 o 
   4   8  12      265.31      305.89     21.99 o 
   5   8  12        1.69      -10.93      9.74 o 
   6   8  12        1.99        3.11     11.76 o 
   7   8  12       87.96       64.15     17.53 o 
   8   8  12        8.51      -14.72     13.67 o 
  -8   9  12       81.07       69.62     18.59 o 
  -7   9  12       79.36       81.21     20.02 o 
  -6   9  12      164.84      164.52     19.39 o 
  -5   9  12      183.16      199.17     13.56 o 
  -4   9  12      533.30      558.89     19.05 o 
  -3   9  12      105.86       80.40     11.94 o 
  -2   9  12     2225.55     2215.59     35.54 o 
  -1   9  12      382.59      354.28     13.72 o 
   0   9  12     2450.53     2513.60     97.35 o 
   1   9  12      972.14      965.52     28.33 o 
   2   9  12      428.39      461.68     20.66 o 
   3   9  12        7.05       17.79     11.00 o 
   4   9  12      216.96      254.17     21.28 o 
   5   9  12       28.25       28.64     13.17 o 
   6   9  12       47.89       55.13     12.69 o 
   7   9  12       25.92       37.97     15.69 o 
  -8  10  12       68.33       74.89     18.21 o 
  -7  10  12       52.19       38.71     40.93 o 
  -6  10  12      508.84      502.85     38.42 o 
  -5  10  12       25.20       19.82      9.89 o 
  -4  10  12      663.99      608.48     19.81 o 
  -3  10  12       11.61       -5.75      7.70 o 
  -2  10  12       35.70       27.05      7.88 o 
  -1  10  12       17.65       11.39      8.09 o 
   0  10  12        7.80       -4.79      8.20 o 
   1  10  12      218.36      258.00     16.89 o 
   2  10  12      134.48      160.54     14.55 o 
   3  10  12      544.91      538.46     28.62 o 
   4  10  12        2.61        9.95     11.76 o 
   5  10  12       12.38       34.25     14.47 o 
   6  10  12       31.29        3.47     10.39 o 
   7  10  12        2.09        0.71     13.80 o 
  -7  11  12        0.39      -10.47     13.00 o 
  -6  11  12       44.41       47.77     12.71 o 
  -5  11  12       46.94       53.55     11.88 o 
  -4  11  12      148.77      182.25     13.48 o 
  -3  11  12      152.51      132.82     11.95 o 
  -2  11  12        7.73       19.85      7.64 o 
  -1  11  12       34.81       28.80     11.82 o 
   0  11  12      440.07      387.02     20.23 o 
   1  11  12       12.08        4.43      9.00 o 
   2  11  12      115.70      144.36     14.88 o 
   3  11  12        0.09        2.17     15.12 o 
   4  11  12      201.50      249.40     22.90 o 
   5  11  12       23.57       27.05     14.14 o 
   6  11  12        3.97        1.83     14.88 o 
  -7  12  12        0.98       19.19     15.57 o 
  -6  12  12      279.10      280.48     74.73 o 
  -5  12  12        0.51        0.46     12.27 o 
  -4  12  12      483.75      478.76     33.79 o 
  -3  12  12        0.65       -4.41      7.32 o 
  -2  12  12        7.24       -4.57      8.72 o 
  -1  12  12       83.76      101.01     13.53 o 
   0  12  12       12.30       17.48      9.68 o 
   1  12  12      322.36      271.07     18.19 o 
   2  12  12      268.51      305.03     19.32 o 
   3  12  12      484.20      484.12     29.55 o 
   4  12  12      191.44      225.69     32.47 o 
   5  12  12        1.69        2.40     12.26 o 
   6  12  12      148.85      176.49     18.97 o 
  -6  13  12       20.19       21.73     14.95 o 
  -5  13  12        0.23       24.73     11.88 o 
  -4  13  12       92.10      105.11     14.59 o 
  -3  13  12       22.32        4.21     14.24 o 
  -2  13  12      105.38       97.32     14.33 o 
  -1  13  12        3.09        5.69      9.93 o 
   0  13  12      478.10      493.35     23.67 o 
   1  13  12       34.68       31.80     11.61 o 
   2  13  12      275.61      257.00     19.11 o 
   3  13  12        9.14        1.26     12.89 o 
   4  13  12      245.98      255.76     24.84 o 
   5  13  12       49.87       11.71     15.69 o 
  -5  14  12        9.03        4.85     11.13 o 
  -4  14  12       13.66       -3.69     21.80 o 
  -3  14  12       23.74       18.49     31.14 o 
  -2  14  12        0.26       -4.89     13.03 o 
  -1  14  12       47.00       52.51     12.47 o 
   0  14  12       41.19       43.10     12.29 o 
   1  14  12       30.28       26.88     12.27 o 
   2  14  12      490.47      461.69     30.51 o 
   3  14  12        1.37       39.00     15.17 o 
   4  14  12      309.82      292.49     26.33 o 
  -4  15  12       16.71       14.01     14.75 o 
  -3  15  12       20.70        4.45     14.06 o 
  -2  15  12      277.37      367.31     29.21 o 
  -1  15  12        0.93       11.55     14.77 o 
   0  15  12      384.07      410.42     31.60 o 
   1  15  12       69.89       62.84     14.17 o 
   2  15  12      102.82      130.08     21.01 o 
   3  15  12        2.50       17.33     15.06 o 
  -2  16  12        3.82       24.96     16.03 o 
  -1  16  12        0.00        8.90     15.10 o 
   0  16  12        5.20       13.71     18.24 o 
   1  16  12       35.02       23.32     12.78 o 
  -9   0  13        5.16       15.65     25.36 o 
  -7   0  13      101.43       90.86     16.95 o 
  -5   0  13       45.89       37.55     12.26 o 
  -3   0  13      103.40      114.77     18.68 o 
  -1   0  13     2077.32     1987.59     57.83 o 
   1   0  13     5365.22     5307.95    106.76 o 
   3   0  13     4367.08     4179.02     65.42 o 
   5   0  13       80.80       76.18     15.57 o 
   7   0  13     1085.10     1229.57     60.50 o 
   9   0  13      138.35      143.24     35.59 o 
  -9   1  13       29.33       14.33     11.67 o 
  -8   1  13       17.08        6.18     10.08 o 
  -7   1  13      193.08      223.79     15.18 o 
  -6   1  13      157.84      132.29     12.23 o 
  -5   1  13      368.99      389.57     16.43 o 
  -4   1  13      439.48      377.82     19.85 o 
  -3   1  13      935.85      850.45     27.99 o 
  -2   1  13      584.39      634.75     23.59 o 
  -1   1  13     1070.61      915.03     27.36 o 
   0   1  13      249.56      267.41     21.48 o 
   1   1  13       59.05       32.07      6.76 o 
   2   1  13       85.08      100.76      9.22 o 
   3   1  13       61.18       70.08      7.99 o 
   4   1  13      808.36      804.14     17.79 o 
   5   1  13       77.95       97.52     11.04 o 
   6   1  13        1.97       -3.14      6.84 o 
   7   1  13      405.26      427.99     21.79 o 
   8   1  13        8.41      -19.65     14.43 o 
   9   1  13      482.81      527.14     51.60 o 
  -9   2  13      151.81      178.99     20.51 o 
  -8   2  13        0.36       -0.73      9.89 o 
  -7   2  13      182.69      208.46     17.12 o 
  -6   2  13       13.90       16.85      8.54 o 
  -5   2  13        8.77      -11.35      7.57 o 
  -4   2  13     1073.45     1126.93     28.56 o 
  -3   2  13        9.50        9.79      6.84 o 
  -2   2  13        5.27        4.95      7.85 o 
  -1   2  13      306.43      222.41     24.91 o 
   0   2  13      756.47      906.96     44.49 o 
   1   2  13      105.33       98.89     11.12 o 
   2   2  13      959.26     1043.93     23.02 o 
   3   2  13     1647.43     1626.00     26.65 o 
   4   2  13      487.79      473.63     14.03 o 
   5   2  13       96.53      118.83     10.33 o 
   6   2  13       84.50       80.60     12.13 o 
   7   2  13       98.46      114.51     15.23 o 
   8   2  13       19.29       17.59     13.37 o 
  -9   3  13        1.82       -5.37     10.69 o 
  -8   3  13       14.67       15.06     11.24 o 
  -7   3  13      295.39      257.73     17.94 o 
  -6   3  13      471.01      452.24     25.70 o 
  -5   3  13      893.29      954.81     27.70 o 
  -4   3  13      312.47      249.48     15.22 o 
  -3   3  13     6097.27     6287.27     87.18 o 
  -2   3  13      694.11      716.72     25.16 o 
  -1   3  13     4834.73     4562.25    137.46 o 
   0   3  13       81.65       72.26     11.12 o 
   1   3  13     3051.56     2916.76     51.04 o 
   2   3  13       28.85       20.95     13.10 o 
   3   3  13     1906.45     1752.71     27.47 o 
   4   3  13      564.71      544.74     14.90 o 
   5   3  13       10.04       11.66      8.72 o 
   6   3  13      199.94      201.73     20.71 o 
   7   3  13       30.02       42.76     15.32 o 
   8   3  13        0.01       12.59     12.13 o 
  -9   4  13       71.07       51.08     16.66 o 
  -8   4  13        3.46        2.43     11.90 o 
  -7   4  13      429.69      546.08     66.73 o 
  -6   4  13       19.90        7.07     11.00 o 
  -5   4  13        1.06       -0.77      9.74 o 
  -4   4  13      248.94      227.43     13.37 o 
  -3   4  13       70.04       70.92      9.33 o 
  -2   4  13      482.49      448.04     17.96 o 
  -1   4  13       14.41       11.86      7.47 o 
   0   4  13      624.09      564.93     21.91 o 
   1   4  13       28.17       20.14      7.28 o 
   2   4  13        2.89       -2.17      5.75 o 
   3   4  13     1092.96     1095.17     30.61 o 
   4   4  13      108.24       97.00     14.06 o 
   5   4  13      925.15      909.73     27.15 o 
   6   4  13       32.13       29.57     10.84 o 
   7   4  13        0.87        4.42     10.57 o 
   8   4  13       52.87       37.77     13.81 o 
  -9   5  13       42.40       33.93     16.59 o 
  -8   5  13        0.01      -11.33     12.46 o 
  -7   5  13      454.46      414.73     21.64 o 
  -6   5  13       19.26       18.03      9.55 o 
  -5   5  13     1514.68     1517.37     43.09 o 
  -4   5  13       55.26       44.14      9.08 o 
  -3   5  13     7388.78     7299.21     71.72 o 
  -2   5  13      207.16      243.76     12.42 o 
  -1   5  13     2593.16     2407.54     79.90 o 
   0   5  13      490.95      492.87     23.69 o 
   1   5  13      958.66      808.95     28.36 o 
   2   5  13      737.54      764.35     24.30 o 
   3   5  13      264.89      267.41     19.18 o 
   4   5  13     1354.22     1269.97     37.73 o 
   5   5  13       15.85       17.70     13.02 o 
   6   5  13      234.74      207.37     21.36 o 
   7   5  13        4.88       13.67     13.67 o 
   8   5  13       29.85       32.40     18.68 o 
  -9   6  13       27.17       36.48     24.91 o 
  -8   6  13        0.37       -0.65     10.40 o 
  -7   6  13      292.51      340.82     20.22 o 
  -6   6  13       14.88       11.74      9.77 o 
  -5   6  13      151.65      214.00     16.06 o 
  -4   6  13      597.45      581.36     22.48 o 
  -3   6  13      257.96      231.70     15.41 o 
  -2   6  13      116.88      116.84      9.43 o 
  -1   6  13        8.86        1.03      5.73 o 
   0   6  13      217.42      230.15     11.85 o 
   1   6  13      840.95      763.05     19.15 o 
   2   6  13      433.92      377.93     22.33 o 
   3   6  13      296.63      260.13     59.17 o 
   4   6  13      241.07      257.52     20.01 o 
   5   6  13      470.38      505.56     22.28 o 
   6   6  13        0.00       19.77     12.16 o 
   7   6  13      194.44      199.40     22.90 o 
   8   6  13       18.27        1.61     15.12 o 
  -8   7  13       11.47        9.12     14.75 o 
  -7   7  13      277.13      286.15     19.42 o 
  -6   7  13      232.78      206.02     17.46 o 
  -5   7  13      281.32      253.21     14.58 o 
  -4   7  13       34.26       11.69      7.93 o 
  -3   7  13     1759.11     1680.47     27.95 o 
  -2   7  13       54.28       42.93      8.43 o 
  -1   7  13      469.99      392.14     33.52 o 
   0   7  13      523.84      570.17     17.55 o 
   1   7  13        4.23        6.79      9.50 o 
   2   7  13       81.20       87.04     11.71 o 
   3   7  13        5.44       20.46      9.74 o 
   4   7  13      414.11      387.30     24.17 o 
   5   7  13      128.59      190.77     19.47 o 
   6   7  13       69.95       83.93     16.67 o 
   7   7  13      234.30      225.20     24.44 o 
   8   7  13        0.16       -0.41     25.80 o 
  -8   8  13        7.67       17.11     16.21 o 
  -7   8  13      193.04      210.33     23.15 o 
  -6   8  13       23.30       15.79      8.92 o 
  -5   8  13      165.42      159.33     12.80 o 
  -4   8  13        7.69        3.11      7.74 o 
  -3   8  13       40.82       45.09      8.78 o 
  -2   8  13       48.66       60.71      8.34 o 
  -1   8  13      142.12      183.73     18.37 o 
   0   8  13      317.94      267.31     13.47 o 
   1   8  13      421.48      390.30     19.33 o 
   2   8  13       92.31      109.76     12.82 o 
   3   8  13      488.13      541.83     28.23 o 
   4   8  13       30.30       48.60     13.51 o 
   5   8  13      279.33      334.21     23.81 o 
   6   8  13        0.02       -6.60     13.35 o 
   7   8  13      345.76      332.78     27.99 o 
  -8   9  13        2.94        2.71     16.90 o 
  -7   9  13       83.59       83.26     18.84 o 
  -6   9  13        8.52       12.51      8.97 o 
  -5   9  13      306.60      317.68     16.51 o 
  -4   9  13       36.95       33.13      8.73 o 
  -3   9  13       75.32       78.49      9.85 o 
  -2   9  13        5.82       11.88      6.63 o 
  -1   9  13      471.35      477.55     26.94 o 
   0   9  13       84.21       67.06     11.61 o 
   1   9  13        5.86        9.19      8.73 o 
   2   9  13      388.42      470.91     21.37 o 
   3   9  13        1.38       -5.81     14.68 o 
   4   9  13      438.24      396.89     32.92 o 
   5   9  13      195.00      201.62     28.47 o 
   6   9  13       48.91       30.25     14.95 o 
   7   9  13      163.40      204.66     25.07 o 
  -7  10  13      135.38      141.62     21.91 o 
  -6  10  13       11.10        1.94     10.25 o 
  -5  10  13      276.07      326.47     21.43 o 
  -4  10  13       14.56       12.26      8.99 o 
  -3  10  13       30.65       38.74     13.61 o 
  -2  10  13       80.48       71.73      8.97 o 
  -1  10  13       52.02       34.68     10.76 o 
   0  10  13      229.09      184.04     15.42 o 
   1  10  13       28.96       44.75     10.99 o 
   2  10  13      131.28      115.53     13.85 o 
   3  10  13      548.23      552.07     40.93 o 
   4  10  13        9.56       10.47     12.16 o 
   5  10  13       73.52       80.38     16.59 o 
   6  10  13       91.29       83.84     14.78 o 
  -7  11  13       17.87       -0.97     19.57 o 
  -6  11  13       19.98       17.49     14.33 o 
  -5  11  13      304.01      352.18     21.03 o 
  -4  11  13       45.25       34.70      9.89 o 
  -3  11  13      175.53      245.26     14.85 o 
  -2  11  13        6.16        7.46      7.55 o 
  -1  11  13      891.72      997.92     31.06 o 
   0  11  13       33.26       27.92     11.03 o 
   1  11  13      148.13      126.41     14.44 o 
   2  11  13       44.68       29.61     15.04 o 
   3  11  13      244.52      252.45     23.25 o 
   4  11  13       15.07        9.41     13.17 o 
   5  11  13        9.23       25.15     14.06 o 
   6  11  13       93.09      110.01     23.35 o 
  -6  12  13        7.96       12.78     14.53 o 
  -5  12  13      119.47      127.71     16.05 o 
  -4  12  13        2.76       12.67     10.39 o 
  -3  12  13       22.82       18.20      8.56 o 
  -2  12  13       98.94      132.35     16.10 o 
  -1  12  13       50.77       51.43     11.91 o 
   0  12  13       15.18       15.35     12.43 o 
   1  12  13      138.40      148.38     16.73 o 
   2  12  13      232.74      238.29     18.12 o 
   3  12  13       55.79       56.52     15.96 o 
   4  12  13       28.38       22.24     14.06 o 
   5  12  13       35.85       22.87     15.06 o 
  -5  13  13      158.39      176.84     17.86 o 
  -4  13  13        6.67        0.68     10.56 o 
  -3  13  13      293.93      354.71     49.63 o 
  -2  13  13       10.75        8.46     10.25 o 
  -1  13  13      675.42      733.57     28.06 o 
   0  13  13       33.76        4.95     10.54 o 
   1  13  13      177.66      210.88     18.13 o 
   2  13  13       14.46       27.25     15.40 o 
   3  13  13      118.35      122.09     20.44 o 
   4  13  13        2.60       11.76     14.43 o 
   5  13  13        2.94       -5.96     13.43 o 
  -4  14  13        0.61      -22.02     14.68 o 
  -3  14  13       46.00       65.39     18.87 o 
  -2  14  13        6.81        1.94     14.14 o 
  -1  14  13       45.56       39.47     12.45 o 
   0  14  13       21.98       -4.07     10.69 o 
   1  14  13      302.23      357.11     22.52 o 
   2  14  13       38.20       33.49     32.03 o 
   3  14  13       36.04       47.98     17.29 o 
   4  14  13        0.08       16.90     15.10 o 
  -3  15  13      106.03      101.92     35.59 o 
  -2  15  13       12.35       -5.85     14.69 o 
  -1  15  13      127.01      172.77     19.88 o 
   0  15  13       57.70       64.12     14.65 o 
   1  15  13      166.90      165.65     20.59 o 
   2  15  13        0.12       -7.64     12.61 o 
  -8   0  14        9.20       36.22     16.03 o 
  -6   0  14       19.26       35.46     13.17 o 
  -4   0  14      153.52      168.15     23.13 o 
  -2   0  14      165.67      125.45     18.68 o 
   0   0  14     3989.18     4174.47     92.53 o 
   2   0  14     1655.23     1620.14     55.16 o 
   4   0  14       86.05       88.70     12.89 o 
   6   0  14      131.18      116.04     16.21 o 
   8   0  14       36.62        5.34     24.02 o 
  -9   1  14        1.37       -9.75      9.56 o 
  -8   1  14      134.03      160.87     15.00 o 
  -7   1  14       15.65        3.78     12.84 o 
  -6   1  14      621.78      702.27     22.54 o 
  -5   1  14        6.77       14.25      9.86 o 
  -4   1  14     1083.87     1050.57     27.89 o 
  -3   1  14      194.22      225.01     24.02 o 
  -2   1  14     3487.51     3190.04     56.91 o 
  -1   1  14       17.08       20.91      8.81 o 
   0   1  14     1141.69     1096.94     31.44 o 
   1   1  14       69.33       66.73     10.69 o 
   2   1  14      779.72      763.55     21.27 o 
   3   1  14      387.28      411.08     14.64 o 
   4   1  14      234.80      272.93     11.65 o 
   5   1  14      430.97      414.39     15.92 o 
   6   1  14       15.39       11.29      9.59 o 
   7   1  14       35.08       24.91     13.84 o 
   8   1  14      160.23      209.05     24.54 o 
  -9   2  14        2.87       -3.94     11.15 o 
  -8   2  14      286.66      340.34     18.64 o 
  -7   2  14        5.38       -3.65      8.89 o 
  -6   2  14       20.93       29.97     10.47 o 
  -5   2  14      158.73      132.19     20.04 o 
  -4   2  14        6.38       24.72      9.00 o 
  -3   2  14       41.52       57.15     11.63 o 
  -2   2  14      529.72      516.67     22.65 o 
  -1   2  14      238.89      259.73     45.82 o 
   0   2  14      998.77      964.70     29.21 o 
   1   2  14     1429.65     1507.60     36.70 o 
   2   2  14     1507.18     1395.45     24.02 o 
   3   2  14     2064.69     2041.76     30.70 o 
   4   2  14      568.69      594.39     15.81 o 
   5   2  14       17.82       23.19      7.52 o 
   6   2  14      109.42      111.12     14.13 o 
   7   2  14      140.84      104.06     14.83 o 
   8   2  14       30.48       41.37     13.96 o 
  -9   3  14       11.41       35.28     16.01 o 
  -8   3  14       53.10       26.58     15.33 o 
  -7   3  14       34.92       38.71     27.14 o 
  -6   3  14      431.43      395.10     20.65 o 
  -5   3  14       67.76       80.52     12.10 o 
  -4   3  14     4131.46     4186.64     59.13 o 
  -3   3  14       97.33      106.48     11.55 o 
  -2   3  14     1107.39     1065.13    106.76 o 
  -1   3  14      496.87      508.72     28.03 o 
   0   3  14      635.92      552.45     34.70 o 
   1   3  14      113.40      112.38     12.16 o 
   2   3  14      986.40      950.03     23.99 o 
   3   3  14       61.13       53.81      9.55 o 
   4   3  14        3.27       11.87      6.93 o 
   5   3  14       93.11       95.89     12.24 o 
   6   3  14      288.67      286.55     18.45 o 
   7   3  14        8.55       18.93     11.09 o 
   8   3  14      484.43      506.73     26.07 o 
  -9   4  14        2.45       27.36     15.06 o 
  -8   4  14      696.37      710.02     34.53 o 
  -7   4  14        2.64       -6.42     13.35 o 
  -6   4  14        7.31       17.05     11.63 o 
  -5   4  14      123.44      133.88     14.01 o 
  -4   4  14        2.83       18.39     10.84 o 
  -3   4  14      262.82      264.19     15.86 o 
  -2   4  14       29.06       41.93     27.58 o 
  -1   4  14      122.49      135.91     11.59 o 
   0   4  14      469.00      496.05     27.58 o 
   1   4  14      135.88      124.47     11.10 o 
   2   4  14     1689.43     1791.98     40.92 o 
   3   4  14      124.02      142.20     11.63 o 
   4   4  14     2869.32     2901.37     59.10 o 
   5   4  14        8.13        6.10     10.68 o 
   6   4  14      565.86      629.57     73.40 o 
   7   4  14        4.27       -1.78     11.44 o 
   8   4  14       55.76       56.38     17.53 o 
  -9   5  14       15.95      -13.24     13.03 o 
  -8   5  14      169.39      185.99     33.81 o 
  -7   5  14        4.58       14.58     12.89 o 
  -6   5  14      398.31      395.55     24.32 o 
  -5   5  14       51.81       69.97     10.50 o 
  -4   5  14     2348.61     2339.47     38.27 o 
  -3   5  14        0.05        1.69      7.22 o 
  -2   5  14      201.44      194.03     14.19 o 
  -1   5  14      619.98      634.21     24.32 o 
   0   5  14       17.86       22.67      7.54 o 
   1   5  14      530.02      558.89     19.49 o 
   2   5  14      147.85      107.94     10.72 o 
   3   5  14      119.60      100.19     14.47 o 
   4   5  14     1058.85     1061.86     37.81 o 
   5   5  14       65.23       58.04     11.26 o 
   6   5  14      173.31      170.60     20.01 o 
   7   5  14        8.41       18.92     14.10 o 
   8   5  14       71.30       94.94     19.87 o 
  -8   6  14      273.20      268.62     42.71 o 
  -7   6  14        0.09        8.97     10.21 o 
  -6   6  14       76.39       61.72     13.97 o 
  -5   6  14      212.96      259.00     21.16 o 
  -4   6  14      376.17      317.33     16.29 o 
  -3   6  14      423.86      467.06     21.58 o 
  -2   6  14      322.25      247.73     12.68 o 
  -1   6  14        6.24        8.54      6.10 o 
   0   6  14      573.00      591.36     28.12 o 
   1   6  14      189.09      166.01     12.46 o 
   2   6  14     1587.24     1409.03     40.25 o 
   3   6  14      158.57      158.38     17.86 o 
   4   6  14      423.28      488.13     26.69 o 
   5   6  14       25.27       25.08     14.64 o 
   6   6  14        1.77       -4.70     13.79 o 
   7   6  14       67.51       92.73     19.75 o 
  -8   7  14      143.57      184.40     29.36 o 
  -7   7  14       41.63       33.80     10.57 o 
  -6   7  14      327.39      368.31     17.82 o 
  -5   7  14       23.68       24.02      9.05 o 
  -4   7  14      545.09      547.76     19.89 o 
  -3   7  14      201.31      205.99     13.93 o 
  -2   7  14      594.15      568.63     17.33 o 
  -1   7  14       33.79       11.97      7.13 o 
   0   7  14        6.80       16.56      7.29 o 
   1   7  14      293.70      321.50     23.77 o 
   2   7  14        9.45        7.76     27.14 o 
   3   7  14        5.18       15.63     10.68 o 
   4   7  14      114.37      106.15     16.59 o 
   5   7  14        2.27        3.83     11.27 o 
   6   7  14        4.77       -3.76     16.01 o 
   7   7  14       15.96       19.81     15.17 o 
  -8   8  14       45.99       59.27     19.23 o 
  -7   8  14       13.17       29.23     11.35 o 
  -6   8  14       87.52      107.99     12.77 o 
  -5   8  14       93.99       77.90     11.27 o 
  -4   8  14      126.97      115.84     20.03 o 
  -3   8  14       59.48       45.47      8.44 o 
  -2   8  14       11.13       -3.93      6.11 o 
  -1   8  14      457.36      425.28     17.11 o 
   0   8  14      567.36      555.32     18.73 o 
   1   8  14        8.08        3.54      8.09 o 
   2   8  14      135.11      119.38     13.35 o 
   3   8  14      146.70      145.07     18.21 o 
   4   8  14      128.52      158.48     24.47 o 
   5   8  14        3.10        5.29     11.00 o 
   6   8  14       64.58       71.82     17.53 o 
   7   8  14       25.95       12.15     13.99 o 
  -7   9  14        3.79       -9.67     24.02 o 
  -6   9  14      301.29      320.05     18.29 o 
  -5   9  14       22.69       15.27     10.02 o 
  -4   9  14      201.83      198.90     14.13 o 
  -3   9  14      102.16       62.85      9.07 o 
  -2   9  14      449.67      444.00     16.27 o 
  -1   9  14        1.44        6.16      7.16 o 
   0   9  14       55.47       61.11     11.75 o 
   1   9  14      172.82      142.41     14.68 o 
   2   9  14       17.65       11.74      9.68 o 
   3   9  14       10.47        6.32     11.52 o 
   4   9  14       63.97       63.17     14.77 o 
   5   9  14        0.31       -7.73     10.01 o 
   6   9  14       69.86       67.78     19.57 o 
  -7  10  14        1.84        2.44     31.14 o 
  -6  10  14       63.46       38.84     13.14 o 
  -5  10  14       22.54       17.24      9.31 o 
  -4  10  14        3.08        0.05     10.66 o 
  -3  10  14        0.66        2.56      7.06 o 
  -2  10  14       94.55       81.29      9.48 o 
  -1  10  14      148.50      140.92     15.20 o 
   0  10  14      336.87      374.03     20.84 o 
   1  10  14        0.45       17.02     24.14 o 
   2  10  14      630.29      613.34     25.32 o 
   3  10  14       49.05       17.32     12.79 o 
   4  10  14      705.22      739.85     55.61 o 
   5  10  14        9.93       18.77     13.51 o 
   6  10  14      199.99      217.23     40.48 o 
  -6  11  14      135.61      107.39     16.24 o 
  -5  11  14        1.69       -7.11     10.11 o 
  -4  11  14      283.71      281.79     16.47 o 
  -3  11  14        2.25       -3.86      7.71 o 
  -2  11  14      269.32      314.51     19.72 o 
  -1  11  14       41.20       31.63     11.42 o 
   0  11  14       59.03       74.18     13.23 o 
   1  11  14        0.20        7.91      9.59 o 
   2  11  14      100.27       91.17     13.52 o 
   3  11  14        4.60       -8.70     11.27 o 
   4  11  14       35.50       39.41     16.03 o 
   5  11  14        0.07        6.23     13.21 o 
  -6  12  14       15.42       11.99     11.99 o 
  -5  12  14       38.60       17.03     12.02 o 
  -4  12  14        3.99        3.10      8.89 o 
  -3  12  14        0.75        0.61     10.07 o 
  -2  12  14       84.10       55.20     12.62 o 
  -1  12  14       24.97       24.94     10.76 o 
   0  12  14      213.35      208.77     17.98 o 
   1  12  14        4.25        0.15      9.38 o 
   2  12  14      387.94      413.59     23.04 o 
   3  12  14        0.95       -5.43     12.26 o 
   4  12  14      200.53      243.10     25.47 o 
   5  12  14       72.75       62.43     34.25 o 
  -5  13  14        0.25        1.77     14.89 o 
  -4  13  14       88.12      152.92     22.27 o 
  -3  13  14       30.66       38.74     12.97 o 
  -2  13  14      203.09      207.09     19.24 o 
  -1  13  14        5.94       18.65     11.26 o 
   0  13  14      152.27      117.09     19.80 o 
   1  13  14        2.71       19.80     11.61 o 
   2  13  14        2.44        7.72     16.90 o 
   3  13  14        0.26        6.31     14.43 o 
   4  13  14      109.11       99.98     21.07 o 
  -4  14  14       11.52       -0.62     15.12 o 
  -3  14  14        2.87        7.85     14.43 o 
  -2  14  14       23.40       21.51     13.17 o 
  -1  14  14        1.97      -15.83     10.56 o 
   0  14  14       91.33       85.65     15.13 o 
   1  14  14       25.44       32.52     12.70 o 
   2  14  14        3.19      -16.01     13.67 o 
   3  14  14        1.46      -14.98     13.25 o 
  -2  15  14       77.98       78.78     20.13 o 
  -1  15  14        0.18        0.09     12.60 o 
   0  15  14       78.21       96.70     22.79 o 
   1  15  14        3.73        9.36     11.59 o 
  -9   0  15       11.42        8.27     14.53 o 
  -7   0  15        8.29        7.10     20.02 o 
  -5   0  15      233.30      292.71     31.14 o 
  -3   0  15        1.84       26.69     14.24 o 
  -1   0  15       57.60       54.27     16.01 o 
   1   0  15       45.98       42.52     13.35 o 
   3   0  15     1635.83     1751.10     41.46 o 
   5   0  15      273.57      246.77     19.47 o 
   7   0  15      129.40       96.09     27.58 o 
  -9   1  15        1.38        8.60     10.75 o 
  -8   1  15        1.96        2.06      9.41 o 
  -7   1  15      537.82      571.99     22.11 o 
  -6   1  15        9.67       12.62     10.58 o 
  -5   1  15     1189.57     1314.77     33.51 o 
  -4   1  15      283.92      246.83     27.58 o 
  -3   1  15     1087.21      985.03     32.08 o 
  -2   1  15     1106.25     1045.36     32.39 o 
  -1   1  15      499.30      465.75     22.33 o 
   0   1  15       73.18       69.40     11.63 o 
   1   1  15      223.87      249.82     17.86 o 
   2   1  15      283.25      313.13     15.36 o 
   3   1  15      124.23      133.83      9.99 o 
   4   1  15        3.26        8.28      5.59 o 
   5   1  15       76.95       96.51     10.55 o 
   6   1  15       47.72       28.95     11.44 o 
   7   1  15      149.57      174.72     17.40 o 
   8   1  15        7.35       12.36     17.29 o 
  -9   2  15       82.67       84.50     13.91 o 
  -8   2  15        1.84        7.93     10.07 o 
  -7   2  15        3.29       10.25     18.97 o 
  -6   2  15       35.83       48.29     12.16 o 
  -5   2  15        2.65       -0.28      8.35 o 
  -4   2  15        0.54       17.29      8.70 o 
  -3   2  15      164.59      157.02     16.03 o 
  -2   2  15      222.93      243.73     17.92 o 
  -1   2  15     1715.23     1758.92     41.17 o 
   0   2  15      306.46      338.02     16.20 o 
   1   2  15      699.60      592.16     48.93 o 
   2   2  15     1507.04     1558.19     85.41 o 
   3   2  15      358.52      360.11     18.51 o 
   4   2  15      226.91      243.75     13.01 o 
   5   2  15      141.71      127.70     13.53 o 
   6   2  15      250.13      268.43     18.59 o 
   7   2  15        0.01        3.48     10.69 o 
   8   2  15       99.52       95.91     21.70 o 
  -9   3  15       33.49       53.17     15.03 o 
  -8   3  15       22.64       46.91     13.34 o 
  -7   3  15      286.13      369.01     22.20 o 
  -6   3  15       49.44       51.24     12.26 o 
  -5   3  15      351.98      362.86     30.86 o 
  -4   3  15       92.11       99.04     12.78 o 
  -3   3  15      547.90      566.46     30.69 o 
  -2   3  15      413.58      438.54     22.33 o 
  -1   3  15      264.23      269.38     18.21 o 
   0   3  15      228.98      225.39     24.47 o 
   1   3  15        0.76       -8.01      7.70 o 
   2   3  15      283.06      326.12     15.95 o 
   3   3  15       59.19       69.56      8.56 o 
   4   3  15      335.70      376.32     15.84 o 
   5   3  15      357.19      386.52     24.80 o 
   6   3  15       42.41       36.48     16.01 o 
   7   3  15      460.17      469.26     30.02 o 
   8   3  15        0.18      -15.58     13.25 o 
  -8   4  15       11.94        1.78     19.57 o 
  -7   4  15       14.71        0.94     11.10 o 
  -6   4  15        0.17        8.38     10.09 o 
  -5   4  15      215.46      229.50     16.84 o 
  -4   4  15      549.76      544.65     22.47 o 
  -3   4  15      387.62      379.14     18.45 o 
  -2   4  15      113.88       93.67     13.80 o 
  -1   4  15     1496.48     1334.97     36.70 o 
   0   4  15      535.95      470.55     40.93 o 
   1   4  15     1438.90     1269.61     29.30 o 
   2   4  15     1030.40     1029.87     54.62 o 
   3   4  15        6.66       19.46      7.83 o 
   4   4  15       29.98       15.69     11.27 o 
   5   4  15        2.53       10.33     28.47 o 
   6   4  15      105.05       90.74     17.86 o 
   7   4  15       55.74       59.85     20.91 o 
  -8   5  15        0.56       26.64     15.40 o 
  -7   5  15      227.06      257.99     42.26 o 
  -6   5  15        3.19      -10.69     10.28 o 
  -5   5  15      312.78      328.69     36.61 o 
  -4   5  15        8.69       33.59     10.04 o 
  -3   5  15      179.08      201.70     14.99 o 
  -2   5  15       73.16       97.12     21.80 o 
  -1   5  15        3.95       16.19      7.97 o 
   0   5  15       82.06       59.14     10.17 o 
   1   5  15       29.50       32.17      8.61 o 
   2   5  15      131.91      113.11     18.01 o 
   3   5  15      145.33      152.41     32.47 o 
   4   5  15      376.24      341.28     23.81 o 
   5   5  15      559.95      609.35     32.03 o 
   6   5  15      278.10      282.18     24.51 o 
   7   5  15      241.61      285.44     73.85 o 
  -8   6  15       15.33       20.81     14.43 o 
  -7   6  15        1.56       -5.78     12.58 o 
  -6   6  15      107.43      123.10     16.70 o 
  -5   6  15       10.62       20.30      9.18 o 
  -4   6  15      182.46      214.55     21.70 o 
  -3   6  15      279.08      268.79     15.08 o 
  -2   6  15        0.68       -9.43      6.28 o 
  -1   6  15      665.28      617.73     24.18 o 
   0   6  15      243.34      255.20     15.58 o 
   1   6  15     1201.53     1160.31     56.80 o 
   2   6  15        4.78       -9.88      8.72 o 
   3   6  15      952.26      930.79     35.21 o 
   4   6  15      241.36      203.81     20.38 o 
   5   6  15      186.26      209.13     27.90 o 
   6   6  15       27.39       51.80     19.13 o 
   7   6  15        0.61        1.44     13.65 o 
  -8   7  15       10.44       -0.42     11.96 o 
  -7   7  15      196.33      234.29     16.59 o 
  -6   7  15       88.71      111.63     13.01 o 
  -5   7  15      144.60      140.36     11.87 o 
  -4   7  15       44.43       59.53      9.47 o 
  -3   7  15      596.96      616.13     18.88 o 
  -2   7  15      150.98      145.31     10.75 o 
  -1   7  15      221.29      214.11     13.90 o 
   0   7  15      108.37      129.18     11.33 o 
   1   7  15       22.36        6.75     10.64 o 
   2   7  15      231.55      240.42     21.07 o 
   3   7  15        6.47       -5.82     10.25 o 
   4   7  15      213.73      160.34     19.18 o 
   5   7  15       41.24       66.75     15.40 o 
   6   7  15       89.33       86.87     18.75 o 
   7   7  15        8.04        3.64     13.35 o 
  -7   8  15       11.49       11.61      9.90 o 
  -6   8  15        1.11       -5.33      8.48 o 
  -5   8  15       89.32       98.50     12.35 o 
  -4   8  15        0.63        3.07      7.27 o 
  -3   8  15       79.48       90.07     10.02 o 
  -2   8  15        4.73       16.77      7.06 o 
  -1   8  15      238.98      272.24     20.93 o 
   0   8  15      364.21      353.35     26.39 o 
   1   8  15      443.65      427.48     21.46 o 
   2   8  15        0.84       -4.45     10.03 o 
   3   8  15      413.85      404.13     26.10 o 
   4   8  15       54.31       60.05     14.47 o 
   5   8  15        1.28       -7.12     11.63 o 
   6   8  15       58.81       55.91     17.72 o 
  -7   9  15       89.66      100.68     20.50 o 
  -6   9  15        0.20        2.66      8.97 o 
  -5   9  15      154.75      173.94     14.50 o 
  -4   9  15        5.10       -2.97      7.06 o 
  -3   9  15       75.83       87.17      9.96 o 
  -2   9  15        0.85       -8.96      5.97 o 
  -1   9  15        3.51      -10.02      6.68 o 
   0   9  15       11.92        7.06      9.35 o 
   1   9  15        1.69       -0.92      8.72 o 
   2   9  15       92.69      104.07     13.79 o 
   3   9  15       72.71      124.68     20.91 o 
   4   9  15      196.82      188.53     21.36 o 
   5   9  15       16.19       11.77     13.51 o 
   6   9  15       18.00       20.76     14.48 o 
  -7  10  15       21.31        7.65     23.13 o 
  -6  10  15       82.11       91.71     18.47 o 
  -5  10  15        0.64       10.37      9.51 o 
  -4  10  15        0.35       12.00      8.39 o 
  -3  10  15       92.47      102.29     10.60 o 
  -2  10  15        4.73       20.36      7.06 o 
  -1  10  15      249.32      288.79     19.48 o 
   0  10  15       13.39        3.91      9.59 o 
   1  10  15      165.80      208.43     23.33 o 
   2  10  15       16.19       16.71     10.74 o 
   3  10  15      164.02      214.02     52.05 o 
   4  10  15       43.68       63.19     16.59 o 
   5  10  15        0.43        4.57     13.79 o 
   6  10  15        3.93        7.84     14.75 o 
  -6  11  15       43.05       38.59     13.81 o 
  -5  11  15      128.54      117.30     13.85 o 
  -4  11  15       36.32       35.83     10.57 o 
  -3  11  15       31.67       25.05     12.53 o 
  -2  11  15      103.36       90.77     14.47 o 
  -1  11  15        6.10        8.87     10.28 o 
   0  11  15       25.47       26.11     16.22 o 
   1  11  15        2.55      -13.34      8.89 o 
   2  11  15       21.05       31.17     11.50 o 
   3  11  15       90.90      114.99     19.81 o 
   4  11  15       74.14       83.98     28.03 o 
   5  11  15      161.52      204.02     24.21 o 
  -5  12  15      139.39      119.70     25.36 o 
  -4  12  15       25.13       19.45      9.89 o 
  -3  12  15      167.76      174.94     19.01 o 
  -2  12  15       28.28       17.97     12.54 o 
  -1  12  15      295.98      299.80     21.17 o 
   0  12  15        1.46        8.73     10.33 o 
   1  12  15      270.47      297.37     20.65 o 
   2  12  15        0.43        7.64     13.80 o 
   3  12  15      138.41      141.47     22.02 o 
   4  12  15        2.41       -3.79     14.69 o 
  -4  13  15       21.97        7.55     14.30 o 
  -3  13  15      247.40      263.23     20.41 o 
  -2  13  15        8.88       -0.46     10.56 o 
  -1  13  15      228.73      220.81     23.24 o 
   0  13  15        7.25        2.94      9.93 o 
   1  13  15        8.08        4.66     11.75 o 
   2  13  15       14.24       11.12     14.68 o 
   3  13  15       23.04       19.21     14.69 o 
  -3  14  15       87.82       67.62     18.87 o 
  -2  14  15       21.25       26.38     12.97 o 
  -1  14  15       91.18      107.89     16.45 o 
   0  14  15       23.63       26.60     12.69 o 
   1  14  15      180.40      163.88     18.60 o 
   2  14  15        0.62        9.57     14.31 o 
  -8   0  16       60.50       56.94     17.62 o 
  -6   0  16      439.69      459.98     39.15 o 
  -4   0  16       10.50       29.36     16.90 o 
  -2   0  16        4.71       -2.67     11.57 o 
   0   0  16       68.64       97.87     18.68 o 
   2   0  16     1142.50     1032.05     47.15 o 
   4   0  16       91.25       74.25     13.51 o 
   6   0  16      441.88      412.98     28.03 o 
  -8   1  16      105.35      119.29     14.66 o 
  -7   1  16        1.44        4.20     10.76 o 
  -6   1  16      933.24     1078.90     33.48 o 
  -5   1  16        8.86        4.50     14.24 o 
  -4   1  16     1200.12     1216.06     63.17 o 
  -3   1  16        4.08        2.06      9.11 o 
  -2   1  16       54.21       57.01     25.80 o 
  -1   1  16       12.78       17.56      9.37 o 
   0   1  16     1308.41     1245.55     58.28 o 
   1   1  16        0.07       -5.52      7.56 o 
   2   1  16     1081.49     1149.80     28.24 o 
   3   1  16      798.61      799.18     24.07 o 
   4   1  16      681.69      700.93     17.97 o 
   5   1  16      221.30      192.52     13.22 o 
   6   1  16      558.15      557.94     36.72 o 
   7   1  16        4.30       13.40     16.32 o 
  -8   2  16        1.04      -15.77     10.51 o 
  -7   2  16       20.25       28.84     12.88 o 
  -6   2  16      150.54      131.81     15.54 o 
  -5   2  16       70.38       60.57     11.94 o 
  -4   2  16       52.51       28.47     12.54 o 
  -3   2  16       69.09       90.18     29.36 o 
  -2   2  16      258.30      247.45     48.49 o 
  -1   2  16      439.42      459.20     22.90 o 
   0   2  16      398.29      311.18     19.47 o 
   1   2  16      435.21      398.35     21.64 o 
   2   2  16     1010.33     1015.07     49.38 o 
   3   2  16        1.66       -2.86      7.39 o 
   4   2  16       93.29       99.08     10.47 o 
   5   2  16      337.48      356.83     24.21 o 
   6   2  16       10.76       12.33     13.00 o 
   7   2  16      303.77      289.91     25.97 o 
  -8   3  16      465.02      525.18     26.93 o 
  -7   3  16        0.54        3.97     10.81 o 
  -6   3  16      273.27      328.81     20.75 o 
  -5   3  16       84.66       78.77     12.84 o 
  -4   3  16      655.80      488.26     82.74 o 
  -3   3  16       43.30       36.62     11.90 o 
  -2   3  16        0.78        0.66      8.48 o 
  -1   3  16      182.27      174.80     16.03 o 
   0   3  16        9.73       26.52     12.01 o 
   1   3  16      148.22      161.16     15.33 o 
   2   3  16        4.67       14.03      7.83 o 
   3   3  16      151.28      138.58     15.57 o 
   4   3  16     1699.59     1670.75     48.05 o 
   5   3  16       16.13       -6.04     11.32 o 
   6   3  16      110.37      117.54     18.21 o 
   7   3  16       18.45       34.56     19.13 o 
  -8   4  16       15.39        6.65     12.92 o 
  -7   4  16       40.22       22.57     12.15 o 
  -6   4  16       20.25       30.63     11.07 o 
  -5   4  16        3.38       -7.12      8.89 o 
  -4   4  16       74.17      101.95     15.22 o 
  -3   4  16       76.31       85.93     14.77 o 
  -2   4  16      323.16      290.79     20.10 o 
  -1   4  16      173.77      210.10     23.13 o 
   0   4  16     1040.53      905.78     31.54 o 
   1   4  16      679.68      693.25     23.63 o 
   2   4  16       44.61       35.41      9.15 o 
   3   4  16      277.86      275.41     21.99 o 
   4   4  16      587.31      558.23     27.99 o 
   5   4  16       16.84        5.11     11.97 o 
   6   4  16      195.94      147.43     20.73 o 
   7   4  16       20.78       19.40     15.69 o 
  -8   5  16      352.13      382.59     23.88 o 
  -7   5  16       13.44        8.86     10.83 o 
  -6   5  16       47.04       85.87     22.97 o 
  -5   5  16       50.19       38.30     11.10 o 
  -4   5  16      518.16      449.03     47.60 o 
  -3   5  16       76.08       53.67     13.17 o 
  -2   5  16       29.40       26.12     18.24 o 
  -1   5  16       43.17       45.82     11.95 o 
   0   5  16       69.97       85.94     11.61 o 
   1   5  16       34.59       26.89      9.17 o 
   2   5  16       70.09       48.34      9.55 o 
   3   5  16        4.39        0.00      9.74 o 
   4   5  16      611.22      613.76     30.47 o 
   5   5  16        6.12        8.99     12.39 o 
   6   5  16      216.68      252.36     29.80 o 
   7   5  16        3.43       -5.99     13.80 o 
  -8   6  16        4.57       15.35     14.77 o 
  -7   6  16        4.64        2.32     10.81 o 
  -6   6  16       39.98       44.86     12.49 o 
  -5   6  16        4.00       12.44     10.17 o 
  -4   6  16      462.22      421.14     29.01 o 
  -3   6  16      101.27      120.66     13.48 o 
  -2   6  16      964.79      977.05     28.74 o 
  -1   6  16      563.71      546.86     22.28 o 
   0   6  16     1239.98     1341.08     32.23 o 
   1   6  16     1119.68     1130.33     29.38 o 
   2   6  16       41.85       55.08     13.67 o 
   3   6  16       63.01       90.27     39.59 o 
   4   6  16        5.50        6.23     11.95 o 
   5   6  16       80.58       67.46     13.43 o 
   6   6  16       12.44       -6.25     21.35 o 
   7   6  16      107.78      111.14     20.90 o 
  -7   7  16       10.03        4.91     10.72 o 
  -6   7  16       26.00       36.91      9.70 o 
  -5   7  16      114.74       88.72     10.85 o 
  -4   7  16      102.65      103.11     11.82 o 
  -3   7  16       49.95       52.51      9.44 o 
  -2   7  16        7.89        5.08      7.41 o 
  -1   7  16      241.11      309.79     16.10 o 
   0   7  16      151.23      126.33     13.44 o 
   1   7  16      225.34      215.72     21.35 o 
   2   7  16       12.32       23.98     12.39 o 
   3   7  16       47.01       54.60     24.02 o 
   4   7  16      305.22      342.18     25.16 o 
   5   7  16       25.92       26.35     11.07 o 
   6   7  16      507.28      563.83     34.53 o 
  -7   8  16        0.09       -5.64      9.93 o 
  -6   8  16       82.11       93.19     12.73 o 
  -5   8  16       54.79       39.71     11.36 o 
  -4   8  16      410.02      398.91     17.06 o 
  -3   8  16        0.00       -8.87      6.62 o 
  -2   8  16      671.16      735.00     23.11 o 
  -1   8  16        1.13       -7.27      7.83 o 
   0   8  16     1160.03     1174.71     33.67 o 
   1   8  16       53.30       46.84     14.14 o 
   2   8  16      725.45      773.12     44.49 o 
   3   8  16       98.85      106.69     17.58 o 
   4   8  16      122.31      122.93     23.58 o 
   5   8  16        1.67      -17.63     11.76 o 
   6   8  16        5.01        4.68     14.69 o 
  -7   9  16       10.33       34.56     17.27 o 
  -6   9  16      126.42      148.09     14.79 o 
  -5   9  16        3.75       12.29      8.49 o 
  -4   9  16       37.80       44.43      9.14 o 
  -3   9  16       52.03       49.19     11.63 o 
  -2   9  16      125.31      114.56     12.60 o 
  -1   9  16       67.90       63.63     13.07 o 
   0   9  16       36.93       15.10     10.51 o 
   1   9  16      117.87      140.93     21.68 o 
   2   9  16      120.03      143.80     20.46 o 
   3   9  16        0.86        2.67     18.24 o 
   4   9  16       84.78      136.22     20.13 o 
   5   9  16        6.85       -3.06     12.89 o 
  -6  10  16       37.62       41.58     11.61 o 
  -5  10  16        9.05        1.15      8.39 o 
  -4  10  16       94.94      113.00     12.28 o 
  -3  10  16       29.86       39.27      8.92 o 
  -2  10  16       81.86       97.44     12.13 o 
  -1  10  16       81.62       93.78     14.53 o 
   0  10  16      158.60      154.33     16.74 o 
   1  10  16       19.30       17.18     10.76 o 
   2  10  16      125.77      151.34     16.12 o 
   3  10  16       25.25       25.29     14.77 o 
   4  10  16       20.41       14.24     13.43 o 
   5  10  16       93.40      114.68     19.81 o 
  -5  11  16       27.19       29.37     12.71 o 
  -4  11  16      143.03      181.28     13.78 o 
  -3  11  16       43.45       49.96     11.15 o 
  -2  11  16       68.50       58.72     13.01 o 
  -1  11  16       20.28       15.42     11.81 o 
   0  11  16        0.58        5.79     10.33 o 
   1  11  16       36.77       33.01     13.44 o 
   2  11  16       76.76      101.09     31.14 o 
   3  11  16      116.89      105.52     20.01 o 
   4  11  16       61.21       84.71     18.84 o 
  -5  12  16       31.07       27.01     13.50 o 
  -4  12  16       75.04       72.44     12.93 o 
  -3  12  16        1.13        7.46     11.78 o 
  -2  12  16       45.57       51.20     11.76 o 
  -1  12  16        0.20       -5.74     10.08 o 
   0  12  16       41.11       70.39     29.59 o 
   1  12  16       33.63       17.89     14.07 o 
   2  12  16       10.49      -13.39     12.79 o 
   3  12  16       23.23        0.34     14.53 o 
  -3  13  16        9.13        8.20     11.98 o 
  -2  13  16       34.86       18.95     13.07 o 
  -1  13  16       80.34       91.93     16.34 o 
   0  13  16       15.14       30.11     12.89 o 
   1  13  16       39.88       19.57     12.17 o 
   2  13  16       50.62       52.44     17.22 o 
  -1  14  16        0.08       -9.14     11.00 o 
   0  14  16       83.61      118.89     17.60 o 
  -7   0  17      209.03      231.32     34.70 o 
  -5   0  17      120.03       62.28     21.35 o 
  -3   0  17      256.40      283.81     29.36 o 
  -1   0  17        6.75       16.90     13.35 o 
   1   0  17       87.10       82.74     19.57 o 
   3   0  17       49.90       45.36     13.35 o 
   5   0  17       21.56        4.75     11.12 o 
   7   0  17       66.75       93.42     30.25 o 
  -8   1  17       14.76        0.26     11.98 o 
  -7   1  17      293.96      295.65     27.62 o 
  -6   1  17       10.76       14.40     16.90 o 
  -5   1  17      571.91      529.93     27.99 o 
  -4   1  17       14.85       25.47     14.68 o 
  -3   1  17       37.89       23.53     16.46 o 
  -2   1  17       34.47       47.02     12.54 o 
  -1   1  17      299.72      296.79     20.73 o 
   0   1  17      186.25      184.65     17.29 o 
   1   1  17     1003.17     1071.12     36.47 o 
   2   1  17        3.45       -0.23      7.52 o 
   3   1  17     1107.92     1167.54     29.91 o 
   4   1  17       19.30       42.91     12.00 o 
   5   1  17      242.11      291.07     18.06 o 
   6   1  17       71.86       48.81     14.95 o 
   7   1  17      140.78      170.82     33.81 o 
  -8   2  17       18.78       22.08     13.23 o 
  -7   2  17      113.29      130.76     17.04 o 
  -6   2  17       30.44       28.43     11.42 o 
  -5   2  17        5.08      -16.04     10.69 o 
  -4   2  17      155.71      158.18     18.21 o 
  -3   2  17      205.15      196.14     18.24 o 
  -2   2  17       99.07       65.82     12.90 o 
  -1   2  17      323.04      274.96     20.91 o 
   0   2  17       52.50       65.70     13.17 o 
   1   2  17      324.76      313.15     20.73 o 
   2   2  17       81.93       80.07     14.06 o 
   3   2  17       21.58        9.85      7.33 o 
   4   2  17        7.51        5.08      7.77 o 
   5   2  17       13.16        8.05     13.79 o 
   6   2  17      220.87      185.79     21.80 o 
   7   2  17      124.18      132.86     49.38 o 
  -8   3  17       42.78       26.90     13.34 o 
  -7   3  17      223.85      226.86     19.98 o 
  -6   3  17        0.10       -3.55      9.87 o 
  -5   3  17       62.30       66.53     12.64 o 
  -4   3  17       39.54       18.92     11.52 o 
  -3   3  17      217.65      223.82     30.25 o 
  -2   3  17       38.45       58.65     16.01 o 
  -1   3  17      640.67      671.68     54.27 o 
   0   3  17        3.10        4.32      7.94 o 
   1   3  17      203.64      226.59     18.36 o 
   2   3  17       60.05       30.82      9.52 o 
   3   3  17     1108.58     1176.87     30.49 o 
   4   3  17       43.42       44.34     11.55 o 
   5   3  17      267.26      283.72     24.47 o 
   6   3  17        0.00        0.76     12.51 o 
   7   3  17      128.42      148.25     24.91 o 
  -8   4  17       41.52       29.75     19.18 o 
  -7   4  17        3.30        1.22     11.03 o 
  -6   4  17      102.60       99.45     14.78 o 
  -5   4  17      198.12      185.96     17.26 o 
  -4   4  17       81.29       74.53     15.10 o 
  -3   4  17      205.04      210.90     22.24 o 
  -2   4  17       60.71       72.84     13.80 o 
  -1   4  17     1075.68     1112.24     35.51 o 
   0   4  17      137.80      125.16     16.21 o 
   1   4  17     1862.58     1742.26     36.97 o 
   2   4  17       17.63       10.63      8.36 o 
   3   4  17       78.29       51.62     13.25 o 
   4   4  17       26.68       57.38     14.14 o 
   5   4  17       16.11       17.20     14.06 o 
   6   4  17       63.87       41.85     16.59 o 
   7   4  17       11.41       25.73     16.46 o 
  -7   5  17       81.83      127.05     16.91 o 
  -6   5  17        1.58        4.14     10.25 o 
  -5   5  17       94.76       97.19     14.51 o 
  -4   5  17       34.50       37.89     11.79 o 
  -3   5  17      157.86      187.98     19.18 o 
  -2   5  17       24.15       24.04     12.26 o 
  -1   5  17      204.18      235.55     30.25 o 
   0   5  17       46.67       26.23      9.44 o 
   1   5  17       10.53        3.55      8.63 o 
   2   5  17      159.71      173.95     25.80 o 
   3   5  17      603.03      602.50     48.93 o 
   4   5  17       21.48        3.70     11.90 o 
   5   5  17       48.79       43.27     15.17 o 
   6   5  17        5.85        9.28     13.82 o 
  -7   6  17        9.28        4.35     10.92 o 
  -6   6  17        0.03       -2.40     10.90 o 
  -5   6  17      106.99       99.30     14.44 o 
  -4   6  17       25.38       14.73     10.07 o 
  -3   6  17      385.54      406.79     25.14 o 
  -2   6  17       26.49       30.06     10.74 o 
  -1   6  17     1351.07     1290.87     37.39 o 
   0   6  17        0.29        3.71      8.36 o 
   1   6  17       35.11       13.44     24.91 o 
   2   6  17        9.61       13.57     11.69 o 
   3   6  17      138.30      149.93     19.18 o 
   4   6  17      113.92      129.87     18.55 o 
   5   6  17      157.46      184.39     22.54 o 
   6   6  17      135.62      125.74     20.76 o 
  -7   7  17       20.12       33.12     10.96 o 
  -6   7  17       21.34       22.00      9.92 o 
  -5   7  17       25.91       30.30     10.07 o 
  -4   7  17      162.09      147.17     23.99 o 
  -3   7  17       22.15        7.32      9.80 o 
  -2   7  17       12.32       21.60     13.06 o 
  -1   7  17       93.50       72.31     12.58 o 
   0   7  17      102.48       82.50     12.41 o 
   1   7  17        6.81       -8.16     10.20 o 
   2   7  17      356.12      298.99     27.58 o 
   3   7  17       98.94      153.08     19.81 o 
   4   7  17       76.30       79.67     16.99 o 
   5   7  17      140.27      162.17     17.72 o 
   6   7  17       20.18        4.05     13.89 o 
  -6   8  17        0.48        4.10     10.44 o 
  -5   8  17       52.08       70.31     11.17 o 
  -4   8  17      146.03      150.40     12.93 o 
  -3   8  17      560.43      615.78     20.44 o 
  -2   8  17        9.81       15.66      9.09 o 
  -1   8  17      736.28      776.53     45.33 o 
   0   8  17      136.17      159.26     32.92 o 
   1   8  17       10.60        9.86     11.52 o 
   2   8  17        7.97      -12.62     15.57 o 
   3   8  17        4.79      -13.97     11.32 o 
   4   8  17        0.60      -19.34     20.91 o 
   5   8  17       53.51       28.82     15.40 o 
  -6   9  17       12.34        9.97      9.59 o 
  -5   9  17       87.40       86.94     11.77 o 
  -4   9  17        8.12       -6.92      7.51 o 
  -3   9  17       49.32       38.20     12.11 o 
  -2   9  17       61.74       77.04     11.93 o 
  -1   9  17       32.23       17.16     10.57 o 
   0   9  17       16.44        8.67      9.70 o 
   1   9  17        3.63        2.62     11.32 o 
   2   9  17        1.22        2.86     12.90 o 
   3   9  17       70.44      115.70     24.47 o 
   4   9  17        1.07       -2.87     12.16 o 
   5   9  17      159.48      177.46     22.54 o 
  -5  10  17       60.48       76.07     11.46 o 
  -4  10  17       14.00        7.38      8.42 o 
  -3  10  17      102.73      120.36     12.04 o 
  -2  10  17        0.20      -13.15      8.77 o 
  -1  10  17       94.48      143.81     17.23 o 
   0  10  17        6.60        0.95      9.95 o 
   1  10  17       50.13       88.01     14.31 o 
   2  10  17        0.37       14.29     14.14 o 
   3  10  17       51.47       49.53     16.67 o 
   4  10  17       10.26       11.63     14.06 o 
  -5  11  17       32.36       47.46     12.25 o 
  -4  11  17       35.94       45.77     11.34 o 
  -3  11  17       54.05       55.18     13.79 o 
  -2  11  17      153.75      149.53     18.47 o 
  -1  11  17        1.25       -0.05     10.09 o 
   0  11  17        3.51       -9.33     10.41 o 
   1  11  17      134.51      135.66     17.36 o 
   2  11  17       85.91       86.33     25.36 o 
   3  11  17      146.43      159.44     22.90 o 
   4  11  17       64.06       31.50     16.95 o 
  -4  12  17       19.47       42.29     14.13 o 
  -3  12  17       17.30       32.72     13.50 o 
  -2  12  17        0.16       -4.37     12.35 o 
  -1  12  17       57.47       63.61     14.35 o 
   0  12  17       45.78       31.04     13.34 o 
   1  12  17       15.29       13.94     11.81 o 
   2  12  17        3.71       -6.85     13.25 o 
   3  12  17        0.04       17.29     15.06 o 
  -2  13  17       43.84       26.51     13.16 o 
  -1  13  17      111.89      109.67     17.35 o 
   0  13  17       13.59        5.67     12.19 o 
   1  13  17      251.19      262.16     35.16 o 
  -8   0  18       14.49       18.68     21.35 o 
  -6   0  18        6.11       39.15     21.35 o 
  -4   0  18      377.33      407.48     36.48 o 
  -2   0  18      826.17      931.52     48.93 o 
   0   0  18       96.02      111.21     22.24 o 
   2   0  18       24.76       10.68     10.07 o 
   4   0  18       18.04       23.13     16.01 o 
  -8   1  18        5.73       -7.90     12.40 o 
  -7   1  18        0.53       33.83     16.03 o 
  -6   1  18       16.39      -13.78     16.90 o 
  -5   1  18       51.66       41.82     14.47 o 
  -4   1  18      138.74      159.86     18.24 o 
  -3   1  18       35.80       22.10     11.90 o 
  -2   1  18      325.81      310.61     36.92 o 
  -1   1  18      102.22      112.25     17.35 o 
   0   1  18       34.84       48.52     20.46 o 
   1   1  18       37.90       43.77     12.79 o 
   2   1  18      736.84      717.32     29.88 o 
   3   1  18      148.34      154.59     14.00 o 
   4   1  18      249.40      259.91     17.45 o 
   5   1  18        1.60       -4.27     14.68 o 
   6   1  18       23.08       29.63     15.40 o 
  -8   2  18       49.94       44.96     15.58 o 
  -7   2  18       72.29       67.45     15.17 o 
  -6   2  18       20.11       28.17     13.89 o 
  -5   2  18       42.33       32.86     14.31 o 
  -4   2  18      193.58      221.21     21.07 o 
  -3   2  18      170.12      192.58     33.36 o 
  -2   2  18      319.61      344.69     32.03 o 
  -1   2  18      243.67      235.90     19.47 o 
   0   2  18       45.49       39.83     14.24 o 
   1   2  18       41.64       56.44     12.89 o 
   2   2  18       14.93       18.44     10.37 o 
   3   2  18      117.01      119.42     18.50 o 
   4   2  18      151.05      177.11     21.61 o 
   5   2  18        7.62       11.24     12.34 o 
   6   2  18      134.68      138.79     21.01 o 
  -7   3  18        4.64       -6.90     16.72 o 
  -6   3  18        2.99       -4.58     10.44 o 
  -5   3  18       11.52        7.94     12.16 o 
  -4   3  18      144.90      138.82     18.21 o 
  -3   3  18      143.34      148.09     17.92 o 
  -2   3  18      643.28      536.48     43.15 o 
  -1   3  18      335.04      284.45     20.91 o 
   0   3  18     1001.58     1027.78     35.44 o 
   1   3  18       46.16       66.12     14.06 o 
   2   3  18      216.31      272.36     16.94 o 
   3   3  18       23.08       12.19      8.95 o 
   4   3  18      101.17      119.93     15.89 o 
   5   3  18       17.77       14.69     12.61 o 
   6   3  18      260.94      289.01     26.06 o 
  -7   4  18       24.27       11.14     12.31 o 
  -6   4  18      183.28      179.10     19.36 o 
  -5   4  18       11.25       10.84     10.69 o 
  -4   4  18      154.84      145.96     18.87 o 
  -3   4  18       27.10       12.01     10.69 o 
  -2   4  18      207.89      180.58     18.55 o 
  -1   4  18      210.37      209.14     23.58 o 
   0   4  18      247.94      254.35     16.75 o 
   1   4  18      382.40      344.38     18.66 o 
   2   4  18       55.69       48.22     10.86 o 
   3   4  18      186.08      190.51     33.81 o 
   4   4  18      234.12      275.69     28.03 o 
   5   4  18        0.85        2.56     12.90 o 
   6   4  18      177.50      159.23     22.62 o 
  -7   5  18        2.60      -12.56     11.28 o 
  -6   5  18       15.97       16.93     11.67 o 
  -5   5  18       81.98       74.78     13.87 o 
  -4   5  18        0.63        2.22     11.32 o 
  -3   5  18       36.21       51.68     14.43 o 
  -2   5  18       26.62       15.92     16.90 o 
  -1   5  18       43.34       35.28     12.54 o 
   0   5  18      163.40      174.77     15.34 o 
   1   5  18      300.85      248.68     16.86 o 
   2   5  18      140.60      176.90     26.69 o 
   3   5  18      140.06      108.89     17.86 o 
   4   5  18      150.79      186.68     21.36 o 
   5   5  18       14.13        3.39     12.89 o 
   6   5  18       69.71       91.62     27.14 o 
  -7   6  18        2.36       -3.51     11.72 o 
  -6   6  18       73.69      131.29     39.33 o 
  -5   6  18       65.60       70.19     14.45 o 
  -4   6  18      146.79      146.11     34.70 o 
  -3   6  18        9.06       13.69     12.79 o 
  -2   6  18      271.93      253.47     21.37 o 
  -1   6  18      343.54      364.57     20.26 o 
   0   6  18       14.89        3.87      8.77 o 
   1   6  18       31.49       25.55     13.00 o 
   2   6  18       85.67       87.97     16.88 o 
   3   6  18        6.67       10.79     11.76 o 
   4   6  18      383.20      375.47     27.05 o 
   5   6  18       12.26       10.01     14.68 o 
   6   6  18      119.26      155.13     23.59 o 
  -6   7  18       39.47       56.45     17.85 o 
  -5   7  18       45.70       41.22     11.02 o 
  -4   7  18        0.96        0.15      8.67 o 
  -3   7  18        3.25       -7.31     10.00 o 
  -2   7  18       12.33       15.03     10.63 o 
  -1   7  18       34.36       34.39     11.15 o 
   0   7  18       29.00       12.35     12.79 o 
   1   7  18       22.66        8.27     16.01 o 
   2   7  18      130.31      150.63     19.81 o 
   3   7  18       28.02       -0.71     12.39 o 
   4   7  18       65.51       99.53     19.18 o 
   5   7  18        2.53       -3.72     14.14 o 
  -6   8  18       33.13       49.40     12.21 o 
  -5   8  18      159.24      116.40     14.19 o 
  -4   8  18       94.40      116.84     18.02 o 
  -3   8  18       29.85       27.43     11.12 o 
  -2   8  18      253.34      241.78     18.36 o 
  -1   8  18       33.52       33.03      9.99 o 
   0   8  18       20.72       -6.58     15.12 o 
   1   8  18       55.78       49.02     15.40 o 
   2   8  18       73.50       67.43     18.24 o 
   3   8  18       38.73       19.22     15.06 o 
   4   8  18      159.95      126.66     20.46 o 
   5   8  18       32.18       -8.90     18.68 o 
  -5   9  18       35.45       39.19     10.51 o 
  -4   9  18        3.74       -0.46      8.47 o 
  -3   9  18       88.81       84.01     13.01 o 
  -2   9  18      102.69      116.09     13.36 o 
  -1   9  18      131.28      141.54     16.51 o 
   0   9  18       34.49       17.31     13.67 o 
   1   9  18       74.81       67.44     16.95 o 
   2   9  18      263.87      257.15     25.16 o 
   3   9  18       53.84       32.94     25.80 o 
   4   9  18      116.48      125.81     20.44 o 
  -5  10  18       51.44       39.23     11.19 o 
  -4  10  18       58.21       47.42     13.37 o 
  -3  10  18        1.52       17.96     10.39 o 
  -2  10  18      102.66      126.74     16.89 o 
  -1  10  18       32.91       52.04     13.44 o 
   0  10  18        1.38      -12.17     10.25 o 
   1  10  18        0.00       -5.78     13.21 o 
   2  10  18       10.03       -8.83     16.46 o 
   3  10  18       12.35       -9.75     14.31 o 
  -4  11  18        0.03       -6.00      8.52 o 
  -3  11  18       67.18       70.94     19.56 o 
  -2  11  18       33.09       18.50     12.93 o 
  -1  11  18       20.11       29.96     12.97 o 
   0  11  18      209.36      246.81     31.79 o 
   1  11  18       46.88       50.82     13.22 o 
   2  11  18      180.97      200.29     57.39 o 
   3  11  18       77.58       66.96     19.00 o 
  -2  12  18       65.23       85.52     16.58 o 
  -1  12  18        1.60        6.38     13.81 o 
   0  12  18       11.88       17.82     12.41 o 
   1  12  18        1.97       10.51     16.95 o 
  -7   0  19      111.63       88.97     27.58 o 
  -5   0  19      363.81      382.57     38.26 o 
  -3   0  19     1162.93     1232.24     57.83 o 
  -1   0  19      540.29      593.43     41.82 o 
   1   0  19      126.62       83.63     20.46 o 
   3   0  19        0.76        6.23     14.24 o 
   5   0  19      130.13      184.17     29.36 o 
  -7   1  19        3.38       -1.46     14.14 o 
  -6   1  19        1.62       29.32     15.58 o 
  -5   1  19      153.02      118.23     41.82 o 
  -4   1  19       13.20       20.51     12.79 o 
  -3   1  19      591.81      461.33     27.05 o 
  -2   1  19       12.66       24.55     13.03 o 
  -1   1  19      116.51      139.56     16.99 o 
   0   1  19        3.16       -4.53      9.74 o 
   1   1  19      244.95      257.48     20.38 o 
   2   1  19       12.32        9.27     17.35 o 
   3   1  19      307.63      300.72     18.29 o 
   4   1  19        1.70       -2.20     10.64 o 
   5   1  19       86.26       74.73     22.24 o 
  -7   2  19       57.89       78.67     18.87 o 
  -6   2  19       55.20       46.69     16.95 o 
  -5   2  19       65.14       49.19     15.40 o 
  -4   2  19       28.55       24.15     13.17 o 
  -3   2  19      297.98      321.03     24.21 o 
  -2   2  19      115.71      109.67     16.59 o 
  -1   2  19      104.06       89.57     15.39 o 
   0   2  19      654.86      649.75     30.12 o 
   1   2  19       20.37        8.82      8.84 o 
   2   2  19      214.65      220.88     30.25 o 
   3   2  19      393.78      396.02     23.72 o 
   4   2  19      222.16      241.37     22.54 o 
   5   2  19      169.47      200.50     25.36 o 
   6   2  19      161.99      167.41     22.27 o 
  -7   3  19        0.17       -4.63     11.79 o 
  -6   3  19        0.26       -2.25     13.17 o 
  -5   3  19       60.08       75.61     20.02 o 
  -4   3  19        0.26       13.46     12.26 o 
  -3   3  19      103.82       87.53     22.69 o 
  -2   3  19       38.46       32.25     12.79 o 
  -1   3  19      680.92      625.02     39.59 o 
   0   3  19       45.36       15.57     11.32 o 
   1   3  19      255.82      304.54     22.24 o 
   2   3  19        8.91        6.59      9.00 o 
   3   3  19      156.53      185.95     20.76 o 
   4   3  19        0.04        4.21     10.11 o 
   5   3  19        2.80       -1.12     12.90 o 
   6   3  19        4.81       11.62     15.17 o 
  -7   4  19       24.74       -1.90     16.39 o 
  -6   4  19       15.58        5.44     10.97 o 
  -5   4  19       94.00       76.03     21.35 o 
  -4   4  19        0.23      -10.54     11.90 o 
  -3   4  19       15.34       18.58     12.89 o 
  -2   4  19        6.63       -0.07     11.27 o 
  -1   4  19      187.53      170.69     18.75 o 
   0   4  19       93.62       87.67     15.17 o 
   1   4  19      430.94      381.79     20.21 o 
   2   4  19      166.66      150.73     20.10 o 
   3   4  19     1091.86     1022.54     39.62 o 
   4   4  19       15.77       30.93     11.64 o 
   5   4  19      222.28      264.53     42.26 o 
  -6   5  19        0.15       -4.46     10.90 o 
  -5   5  19        7.29       10.87     14.77 o 
  -4   5  19        0.02        2.72     11.63 o 
  -3   5  19       42.20       34.68     13.80 o 
  -2   5  19        4.84       -3.64     11.00 o 
  -1   5  19      760.54      832.30     34.25 o 
   0   5  19        3.27       17.94      8.73 o 
   1   5  19      167.39      168.47     15.84 o 
   2   5  19       23.37       14.00     13.03 o 
   3   5  19      659.20      728.47     35.54 o 
   4   5  19        2.95       27.36     14.14 o 
   5   5  19      179.69      226.58     27.14 o 
  -6   6  19        0.39       -5.48     15.34 o 
  -5   6  19      190.24      224.00     29.20 o 
  -4   6  19       57.96       21.10     14.14 o 
  -3   6  19       19.51       16.90     13.21 o 
  -2   6  19        0.20        4.48      9.58 o 
  -1   6  19       38.74       24.10     11.51 o 
   0   6  19      237.79      206.77     21.51 o 
   1   6  19      138.47      143.59     28.47 o 
   2   6  19        3.38       -0.14     11.97 o 
   3   6  19      140.84      168.68     36.92 o 
   4   6  19       52.12       45.70     15.69 o 
   5   6  19       77.63      102.74     30.25 o 
  -6   7  19        6.92        6.12     10.27 o 
  -5   7  19        0.19       -5.94      9.61 o 
  -4   7  19        0.05       16.67     11.59 o 
  -3   7  19       50.19       45.84     18.34 o 
  -2   7  19       41.04       37.39     12.89 o 
  -1   7  19      165.57      193.61     19.58 o 
   0   7  19        1.42        3.21     14.24 o 
   1   7  19      248.16      248.81     24.17 o 
   2   7  19        3.01       19.93     27.14 o 
   3   7  19      501.11      570.87     33.33 o 
   4   7  19        3.55       -5.69     14.06 o 
  -5   8  19       40.70       41.55     11.76 o 
  -4   8  19        0.48       -3.56      9.89 o 
  -3   8  19       14.33       18.06     11.61 o 
  -2   8  19       39.17       40.61     12.41 o 
  -1   8  19        0.28       -3.47     12.61 o 
   0   8  19      120.55       96.93     18.84 o 
   1   8  19       41.79       39.32     16.03 o 
   2   8  19       29.04       53.08     17.35 o 
   3   8  19       60.08       45.87     36.92 o 
   4   8  19       20.46       36.58     15.96 o 
  -5   9  19        9.21        8.58     11.91 o 
  -4   9  19       20.01       16.85     10.32 o 
  -3   9  19       42.80       29.78     12.29 o 
  -2   9  19       93.95      106.08     19.87 o 
  -1   9  19       31.23       67.22     14.36 o 
   0   9  19        9.37       -1.27     12.81 o 
   1   9  19      482.36      639.03     36.14 o 
   2   9  19        1.14        6.27     18.24 o 
   3   9  19      115.35      117.45     20.76 o 
  -4  10  19        0.15      -12.83      8.55 o 
  -3  10  19       26.35        6.09     12.76 o 
  -2  10  19        1.52      -13.05     12.65 o 
  -1  10  19        4.10       19.02     14.94 o 
   0  10  19       14.71       -6.34     14.43 o 
   1  10  19       45.70       15.25     27.14 o 
   2  10  19       47.39       53.37     18.55 o 
  -2  11  19       71.29       69.45     16.06 o 
  -1  11  19       50.70       81.90     15.71 o 
   0  11  19       15.42       26.08     17.35 o 
   1  11  19      212.75      221.43     26.40 o 
  -6   0  20        8.48      -21.35     18.68 o 
  -4   0  20       95.42      113.88     26.69 o 
  -2   0  20       97.22      120.11     24.91 o 
   0   0  20      116.16      111.21     23.13 o 
   2   0  20      702.16      657.49     44.49 o 
   4   0  20      613.17      600.55     43.60 o 
  -6   1  20        9.87       21.19     15.33 o 
  -5   1  20        0.46       -4.07     17.35 o 
  -4   1  20      349.06      350.60     34.70 o 
  -3   1  20        5.39       -5.07     11.27 o 
  -2   1  20      533.33      598.80     48.93 o 
  -1   1  20       11.56        1.75     11.27 o 
   0   1  20       31.33       37.74     13.51 o 
   1   1  20        0.12       -5.28     17.35 o 
   2   1  20      159.85      195.01     16.71 o 
   3   1  20       64.03       62.12     15.40 o 
   4   1  20       17.04        6.06     11.63 o 
   5   1  20        0.56        3.56     17.79 o 
  -6   2  20       12.21       12.01     13.84 o 
  -5   2  20       58.56       65.85     16.85 o 
  -4   2  20       73.95      101.01     17.92 o 
  -3   2  20       27.11       34.60     23.58 o 
  -2   2  20       82.29       93.58     16.95 o 
  -1   2  20       13.20        4.28     11.63 o 
   0   2  20        5.36       24.72     12.01 o 
   1   2  20        2.12        3.56     10.69 o 
   2   2  20      134.06      118.38     17.29 o 
   3   2  20       36.56       24.18     11.15 o 
   4   2  20      150.92      177.94     31.14 o 
   5   2  20      181.40      193.95     32.03 o 
  -6   3  20       22.23       30.77     15.96 o 
  -5   3  20        1.59       -1.49     13.51 o 
  -4   3  20      148.11      184.07     21.07 o 
  -3   3  20       10.10       16.92     14.14 o 
  -2   3  20      161.26      177.01     19.81 o 
  -1   3  20        0.05        5.55     13.79 o 
   0   3  20      103.20      116.85     16.66 o 
   1   3  20       12.12        6.02      9.95 o 
   2   3  20      344.73      336.38     25.36 o 
   3   3  20        4.07       -0.02     19.13 o 
   4   3  20       25.32       20.40     14.68 o 
   5   3  20        8.44       18.18     19.13 o 
  -6   4  20       39.46       56.94     17.27 o 
  -5   4  20       12.99       -5.95     13.03 o 
  -4   4  20       25.43       22.43     14.69 o 
  -3   4  20       18.17       13.18     13.17 o 
  -2   4  20        2.58       15.47     12.16 o 
  -1   4  20       18.82        2.48     13.35 o 
   0   4  20       12.51        5.13     32.03 o 
   1   4  20        2.38       -5.26     12.14 o 
   2   4  20      106.76       80.58     29.36 o 
   3   4  20        6.07        7.76     16.46 o 
   4   4  20        8.07       13.85     10.97 o 
   5   4  20       16.22       -7.65     14.06 o 
  -6   5  20       24.74       57.56     17.58 o 
  -5   5  20        1.64      -18.19     12.54 o 
  -4   5  20      134.35      156.46     20.76 o 
  -3   5  20       36.56       44.59     15.40 o 
  -2   5  20      435.94      456.15     41.37 o 
  -1   5  20        0.02        5.67     17.79 o 
   0   5  20      180.29      197.55     20.33 o 
   1   5  20      106.59      103.75     19.47 o 
   2   5  20      344.19      351.08     27.36 o 
   3   5  20      138.87      116.10     20.01 o 
   4   5  20        7.88        7.51     13.43 o 
  -5   6  20        0.11       -6.23     13.21 o 
  -4   6  20        0.50       -8.01     13.84 o 
  -3   6  20        0.29        4.55     13.03 o 
  -2   6  20       12.57       19.36     20.50 o 
  -1   6  20        3.42      -10.46      9.81 o 
   0   6  20       81.52       75.76     11.70 o 
   1   6  20       27.06       17.03     27.14 o 
   2   6  20      119.77      149.44     24.91 o 
   3   6  20        2.07        2.05     13.00 o 
   4   6  20       50.00       66.76     21.80 o 
  -5   7  20       19.88        6.08     11.09 o 
  -4   7  20       96.14       98.67     15.36 o 
  -3   7  20       28.38       17.01     12.13 o 
  -2   7  20      600.93      681.04     29.18 o 
  -1   7  20        1.75       10.27     10.93 o 
   0   7  20      190.07      216.24     24.47 o 
   1   7  20        0.98      -15.58     11.97 o 
   2   7  20      335.52      348.84     39.15 o 
   3   7  20        8.89       14.20     20.02 o 
   4   7  20       90.96      106.35     20.73 o 
  -4   8  20       27.75       23.62     12.55 o 
  -3   8  20        1.05      -13.19     12.20 o 
  -2   8  20       42.21       22.12     12.72 o 
  -1   8  20      134.77      137.43     29.36 o 
   0   8  20      160.20      170.28     24.17 o 
   1   8  20        7.96       -5.81     12.54 o 
   2   8  20      118.83      165.18     23.28 o 
   3   8  20       30.15      -11.73     13.67 o 
  -4   9  20       42.04       53.95     17.48 o 
  -3   9  20       21.58       20.74     12.62 o 
  -2   9  20      111.90      123.02     21.70 o 
  -1   9  20       37.65       42.57     17.72 o 
   0   9  20      289.26      334.78     28.92 o 
   1   9  20       92.45      102.86     20.27 o 
   2   9  20      322.52      363.60     48.49 o 
  -2  10  20        2.99      -19.75     13.17 o 
  -1  10  20       87.48       99.01     37.81 o 
   0  10  20      115.91      152.44     45.82 o 
   1  10  20        0.79       -3.24     14.30 o 
  -5   0  21       78.30       91.64     26.69 o 
  -3   0  21        4.60      -10.68     17.79 o 
  -1   0  21       58.32       24.91     17.79 o 
   1   0  21      492.58      475.10     40.04 o 
   3   0  21      644.28      721.97     41.37 o 
  -6   1  21        1.71       -5.46     13.65 o 
  -5   1  21      246.43      232.37     36.48 o 
  -4   1  21        0.00      -17.44     11.63 o 
  -3   1  21      213.14      187.61     21.36 o 
  -2   1  21       19.81      -10.80     11.12 o 
  -1   1  21        2.03        2.47     11.00 o 
   0   1  21        6.98       -7.17     11.27 o 
   1   1  21       70.99      105.99     28.03 o 
   2   1  21        4.40        1.92     14.24 o 
   3   1  21       16.15       56.49     15.69 o 
   4   1  21        1.33        9.79     18.68 o 
  -6   2  21       41.28       34.80     16.59 o 
  -5   2  21       39.71       26.02     16.32 o 
  -4   2  21        6.02       -9.61     12.61 o 
  -3   2  21        4.52        0.73     12.54 o 
  -2   2  21       25.18        8.44     13.51 o 
  -1   2  21      193.51      226.13     21.91 o 
   0   2  21        0.37        3.11     11.95 o 
   1   2  21      363.35      327.29     24.51 o 
   2   2  21       10.78        3.98     10.41 o 
   3   2  21      288.03      329.21     26.40 o 
   4   2  21       63.83       33.81     20.46 o 
  -5   3  21      109.95       97.53     19.38 o 
  -4   3  21        9.97       13.59     13.67 o 
  -3   3  21       65.11       58.66     15.33 o 
  -2   3  21       19.61        9.79     12.58 o 
  -1   3  21       62.04       47.69     17.79 o 
   0   3  21        9.22       -0.61     11.90 o 
   1   3  21      159.34      177.33     20.38 o 
   2   3  21        0.00      -14.07      9.38 o 
   3   3  21        3.27        1.09     13.89 o 
   4   3  21        1.14        4.45     19.57 o 
  -5   4  21        1.39        5.07     14.43 o 
  -4   4  21        9.43       17.79     15.73 o 
  -3   4  21        0.02       -4.31     11.76 o 
  -2   4  21        3.81        1.09     12.54 o 
  -1   4  21      384.80      349.72     25.70 o 
   0   4  21        2.15       -3.11     11.32 o 
   1   4  21      134.27      128.08     14.01 o 
   2   4  21       17.96        2.51     13.17 o 
   3   4  21      135.69      132.03     21.07 o 
   4   4  21        3.25        5.48     15.69 o 
  -5   5  21      113.23      122.05     21.39 o 
  -4   5  21       45.39       57.45     17.58 o 
  -3   5  21       87.06       75.65     17.92 o 
  -2   5  21        1.08       -5.48     12.16 o 
  -1   5  21      144.82      116.18     19.13 o 
   0   5  21        0.01        1.35     10.57 o 
   1   5  21      138.85      162.14     21.99 o 
   2   5  21        0.02        3.56     14.47 o 
   3   5  21       33.63       42.82     17.58 o 
   4   5  21       34.08       42.77     16.95 o 
  -4   6  21        0.40       13.48     14.77 o 
  -3   6  21       33.80       37.50     22.24 o 
  -2   6  21       26.94       21.39     12.13 o 
  -1   6  21       85.29       62.86     16.01 o 
   0   6  21        3.92       -1.19     14.06 o 
   1   6  21       67.75       87.37     24.02 o 
   2   6  21       17.39        6.95     13.03 o 
   3   6  21      161.86      193.27     36.92 o 
  -4   7  21       19.88        5.59     12.30 o 
  -3   7  21      234.09      263.66     21.01 o 
  -2   7  21        3.08        8.46     11.79 o 
  -1   7  21      163.87      163.02     40.93 o 
   0   7  21       40.52       58.02     15.22 o 
   1   7  21      108.63      142.55     22.96 o 
   2   7  21       29.49       31.10     15.69 o 
   3   7  21       18.19        2.51     14.14 o 
  -3   8  21       10.24       22.58     12.78 o 
  -2   8  21        5.68       -4.62     11.23 o 
  -1   8  21       35.68       33.36     18.68 o 
   0   8  21        0.40       -9.51     11.33 o 
   1   8  21       46.73       37.83     32.92 o 
   2   8  21        3.36       -1.10     13.51 o 
  -2   9  21        0.23       13.65     16.32 o 
  -1   9  21      160.00      176.25     25.70 o 
   0   9  21       22.89       23.13     16.21 o 
  -4   0  22       27.41       38.26     23.13 o 
  -2   0  22       80.77      113.88     28.47 o 
   0   0  22      270.75      233.10     32.92 o 
   2   0  22      358.97      389.69     38.26 o 
  -5   1  22        0.00       12.86     15.06 o 
  -4   1  22       65.11       91.67     24.91 o 
  -3   1  22       24.40       14.86     13.51 o 
  -2   1  22       22.62       45.20     14.69 o 
  -1   1  22        0.00        9.79     28.03 o 
   0   1  22       92.14      136.24     19.81 o 
   1   1  22       18.12        6.48     13.51 o 
   2   1  22       10.55       15.29     22.69 o 
   3   1  22        0.02      -15.57     11.43 o 
  -5   2  22        6.21      -11.57     13.89 o 
  -4   2  22       27.42        7.44     14.77 o 
  -3   2  22        1.92       -7.16     28.47 o 
  -2   2  22      274.97      289.16     25.47 o 
  -1   2  22        1.71      -12.01     11.32 o 
   0   2  22      541.61      476.07     43.60 o 
   1   2  22        1.22        2.60     19.13 o 
   2   2  22      480.16      459.84     28.92 o 
   3   2  22        8.57       16.31     14.14 o 
  -5   3  22        8.18      -18.68     14.43 o 
  -4   3  22      101.47      132.84     21.35 o 
  -3   3  22       82.51       59.24     38.26 o 
  -2   3  22       86.27      115.11     19.47 o 
  -1   3  22        3.35      -16.01     11.32 o 
   0   3  22       39.51       28.87     22.24 o 
   1   3  22        0.57        2.71     13.51 o 
   2   3  22        3.40       -0.87     10.67 o 
   3   3  22       45.98       67.42     18.24 o 
  -4   4  22       21.84       -7.56     15.10 o 
  -3   4  22       33.28       16.83     14.43 o 
  -2   4  22      403.80      366.25     40.04 o 
  -1   4  22       84.08       94.53     18.11 o 
   0   4  22      342.33      323.84     25.70 o 
   1   4  22       61.99       32.89     16.45 o 
   2   4  22      365.76      395.80     55.16 o 
   3   4  22       13.29        7.22     15.57 o 
  -4   5  22      117.24      139.51     22.33 o 
  -3   5  22       15.94       24.02     15.40 o 
  -2   5  22      210.33      161.14     21.36 o 
  -1   5  22        3.70       16.96     14.69 o 
   0   5  22       89.75       90.96     15.14 o 
   1   5  22       18.81       -1.76     11.79 o 
   2   5  22        9.26       -2.27     13.89 o 
  -3   6  22        7.36      -15.12     13.80 o 
  -2   6  22      128.34      150.07     18.08 o 
  -1   6  22       43.73       28.31     14.43 o 
   0   6  22       23.90       12.01     24.47 o 
   1   6  22        8.98       13.04     15.17 o 
   2   6  22       89.25      112.95     21.99 o 
  -2   7  22      167.70      152.35     18.65 o 
  -1   7  22        1.19        7.85     15.96 o 
   0   7  22       92.76       95.00     20.73 o 
   1   7  22        0.67        1.62     14.24 o 
  -3   0  23      292.92      298.94     40.04 o 
  -1   0  23      586.12      585.42     48.04 o 
   1   0  23      296.40      300.72     36.48 o 
  -4   1  23        0.01       -2.71     14.31 o 
  -3   1  23       90.58       80.18     21.35 o 
  -2   1  23       20.98       -3.11     13.21 o 
  -1   1  23      122.17      156.22     21.70 o 
   0   1  23       25.84       16.23     14.31 o 
   1   1  23       63.15       74.88     17.92 o 
   2   1  23       42.22       46.68     16.03 o 
  -4   2  23       14.72       -4.80     15.06 o 
  -3   2  23      100.25       87.37     27.58 o 
  -2   2  23        7.29       -2.87     35.59 o 
  -1   2  23      204.21      204.50     23.28 o 
   0   2  23       20.72       16.90     18.68 o 
   1   2  23      152.74      161.57     21.39 o 
   2   2  23       17.37       -1.09     12.79 o 
  -3   3  23       79.24       67.62     17.62 o 
  -2   3  23       78.63       58.32     31.58 o 
  -1   3  23        0.13      -10.68     13.21 o 
   0   3  23       25.53       24.00     14.69 o 
   1   3  23        0.22       -4.94     19.13 o 
   2   3  23      107.45       79.01     19.47 o 
  -3   4  23       14.31       22.32     15.17 o 
  -2   4  23       74.88       59.52     17.86 o 
  -1   4  23       30.08       51.08     32.47 o 
   0   4  23       42.55       30.88     14.94 o 
   1   4  23       60.17       60.15     19.12 o 
  -2   5  23       16.26        1.25     14.06 o 
  -1   5  23        0.71        5.44     11.61 o 
   0   5  23        0.09      -19.55     13.03 o 
   1   5  23        8.32       11.77     16.45 o 
  -2   0  24      196.49      315.84     40.04 o 
   0   0  24       81.48       88.97     26.69 o 
  -2   1  24       11.18       -4.27     13.80 o 
  -1   1  24       32.10       15.80     15.69 o 
   0   1  24        0.13       -6.81     13.80 o 
  -1   2  24        8.16       17.03     15.40 o 
                                                 
